# Supplementary material for: 1-Hexadecyl-3-methyl­imidazolium bromide monohydrate
Source: Acta Crystallogr Sect E Struct Rep Online. 2009 Apr 30;65(Pt 5):o1159. doi: 10.1107/S1600536809014950 (PMC2977825; doi:10.1107/S1600536809014950)
Supplement: Supplementary file 1 [file e-65-o1159-sup1.cif]

##############################################################################
###                                                                        ###
###        Electronic paper (Acta Crystallographica Section E)             ###
###                                                                        ###
##############################################################################
#                                                                            #
# This CIF contains the data in a paper accepted for publication in Acta     #
# Crystallographica Section E. It conforms to the requirements of Notes      #
# for Authors for Section E, and has been peer reviewed under the auspices   #
# of the IUCr Commission on Journals.                                        #
#                                                                            #
# Full details of the Crystallographic Information File format               #
# are given in the paper "The Crystallographic Information File (CIF):       #
# a New Standard Archive File for Crystallography" by S. R. Hall, F. H.      #
# Allen and I. D. Brown [Acta Cryst. (1991), A47, 655-685].                  #
#                                                                            #
# The current version of the core CIF dictionary is obtainable from          #
# ftp://ftp.iucr.org/pub/cif_core.dic. The current version number is 2.4.    #
#                                                                            #
# Software is freely available for graphical display of the structure(s) in  #
# this CIF.  For information consult the CIF home page http://www.iucr.org/  #
# cif/home.html                                                              #
#                                                                            #
# This file may be used for bona fide research purposes within the           #
# scientific community so long as proper attribution is given to the journal # 
# article from which it was obtained.                                        #
#                                                                            #
##############################################################################
                                             
data_I
_audit_creation_method     SHELXL-97
_chemical_name_systematic
;
1-Hexadecyl-3-methylimidazolium bromide monohydrate
;
_chemical_name_common     ?
_chemical_formula_moiety     'C20 H39 N2 +, Br -, H2 O'
_chemical_formula_sum     'C20 H41 Br N2 O'
_chemical_formula_iupac     'C20 H39 N2 +, Br -, H2 O'
_chemical_formula_weight     405.46
_chemical_melting_point     ?
_symmetry_cell_setting     'Triclinic'
_symmetry_space_group_name_H-M     'P -1'
_symmetry_space_group_name_Hall     '-P 1'
loop_
    _symmetry_equiv_pos_as_xyz
    'x, y, z'
    '-x, -y, -z'
_cell_length_a     5.4989(5)
_cell_length_b     7.8507(9)
_cell_length_c     27.330(3)
_cell_angle_alpha     94.0800(10)
_cell_angle_beta     91.4920(10)
_cell_angle_gamma     101.929(2)
_cell_volume     1150.4(2)
_cell_formula_units_Z     2
_cell_measurement_reflns_used     2080
_cell_measurement_theta_min     2.66
_cell_measurement_theta_max     26.077
_cell_measurement_temperature     293(2)
_exptl_crystal_description     block
_exptl_crystal_colour     colourless
_exptl_crystal_size_max     0.38
_exptl_crystal_size_mid     0.23
_exptl_crystal_size_min     0.12
_exptl_crystal_density_diffrn     1.170
_exptl_crystal_density_meas     ?
_exptl_crystal_density_method     'not measured'
_exptl_crystal_F_000     436
_exptl_absorpt_coefficient_mu     1.795
_exptl_absorpt_correction_type     multi-scan
_exptl_absorpt_process_details     '(SADABS; Sheldrick, 1996)'
_exptl_absorpt_correction_T_min     0.5486
_exptl_absorpt_correction_T_max     0.8134
_exptl_special_details
;
;
_diffrn_ambient_temperature     293(2)
_diffrn_radiation_type     MoK\a
_diffrn_radiation_wavelength     0.71073
_diffrn_radiation_source     'fine-focus sealed tube'
_diffrn_radiation_monochromator     graphite
_diffrn_measurement_device_type     'Bruker SMART CCD area-detector'
_diffrn_measurement_method     '\f and \w'
_diffrn_detector_area_resol_mean     ?
_diffrn_reflns_number     5929
_diffrn_reflns_av_R_equivalents     0.0264
_diffrn_reflns_av_sigmaI/netI     0.0565
_diffrn_reflns_theta_min     1.50
_diffrn_reflns_theta_max     25.01
_diffrn_reflns_theta_full     25.01
_diffrn_measured_fraction_theta_max     0.978
_diffrn_measured_fraction_theta_full     0.978
_diffrn_reflns_limit_h_min     -6
_diffrn_reflns_limit_h_max     6
_diffrn_reflns_limit_k_min     -9
_diffrn_reflns_limit_k_max     9
_diffrn_reflns_limit_l_min     -26
_diffrn_reflns_limit_l_max     32
_diffrn_standards_number     ?
_diffrn_standards_interval_count     ?
_diffrn_standards_interval_time     ?
_diffrn_standards_decay_%     ?
_reflns_number_total     3995
_reflns_number_gt     3058
_reflns_threshold_expression     I>2\s(I)
_refine_ls_structure_factor_coef     Fsqd
_refine_ls_matrix_type     full
_refine_ls_R_factor_all     0.0779
_refine_ls_R_factor_gt     0.0567
_refine_ls_wR_factor_gt     0.1369
_refine_ls_wR_factor_ref     0.1477
_refine_ls_goodness_of_fit_ref     1.037
_refine_ls_restrained_S_all     1.037
_refine_ls_number_reflns     3995
_refine_ls_number_parameters     219
_refine_ls_number_restraints     0
_refine_ls_hydrogen_treatment     constr
_refine_ls_weighting_scheme     calc
_refine_ls_weighting_details
         'calc w=1/[\s^2^(Fo^2^)+(0.0658P)^2^+1.4252P] where P=(Fo^2^+2Fc^2^)/3'
_atom_sites_solution_hydrogens     geom
_atom_sites_solution_primary     direct
_atom_sites_solution_secondary     difmap
_refine_ls_shift/su_max     0.000
_refine_ls_shift/su_mean     0.000
_refine_diff_density_max     0.583
_refine_diff_density_min     -0.311
_refine_ls_extinction_method     none
_refine_ls_extinction_coef     ?
loop_
    _atom_type_symbol
    _atom_type_description
    _atom_type_scat_dispersion_real
    _atom_type_scat_dispersion_imag
    _atom_type_scat_source
    'C' 'C' 0.0033 0.0016
                         'International Tables Vol C Tables 4.2.6.8 and 6.1.1.4'
    'H' 'H' 0.0000 0.0000
                         'International Tables Vol C Tables 4.2.6.8 and 6.1.1.4'
    'N' 'N' 0.0061 0.0033
                         'International Tables Vol C Tables 4.2.6.8 and 6.1.1.4'
    'Br' 'Br' -0.2901 2.4595
                         'International Tables Vol C Tables 4.2.6.8 and 6.1.1.4'
    'O' 'O' 0.0106 0.0060
                         'International Tables Vol C Tables 4.2.6.8 and 6.1.1.4'
_computing_data_collection     'SMART (Siemens, 1996)'
_computing_cell_refinement     'SAINT (Siemens, 1996)'
_computing_data_reduction     'SAINT (Siemens, 1996)'
_computing_structure_solution     'SHELXS97 (Sheldrick, 2008)'
_computing_structure_refinement     'SHELXL97 (Sheldrick, 2008)'
_computing_molecular_graphics     'SHELXTL (Sheldrick, 2008)'
_computing_publication_material     'SHELXTL (Sheldrick, 2008)'
loop_
    _atom_site_type_symbol
    _atom_site_label
    _atom_site_fract_x
    _atom_site_fract_y
    _atom_site_fract_z
    _atom_site_U_iso_or_equiv
    _atom_site_adp_type
    _atom_site_calc_flag
    _atom_site_refinement_flags
    _atom_site_occupancy
    _atom_site_disorder_assembly
    _atom_site_disorder_group
    Br Br1 0.32508(9) 0.81313(7) 0.096948(19) 0.0561(2) Uani d . 1 . .
    N N1 1.3915(6) 0.5675(4) 0.88874(12) 0.0368(8) Uani d . 1 . .
    N N2 1.5673(6) 0.7181(4) 0.95356(12) 0.0362(8) Uani d . 1 . .
    O O1 0.9084(8) 0.0620(5) 0.1247(2) 0.1026(16) Uani d . 1 . .
    H H1C 0.7635 0.0007 0.1179 0.123 Uiso d R 1 . .
    H H1D 1.0139 -0.0004 0.1178 0.123 Uiso d R 1 . .
    C C1 1.5917(8) 0.6802(5) 0.90640(15) 0.0396(10) Uani d . 1 . .
    H H1 1.7283 0.7257 0.8885 0.047 Uiso calc R 1 . .
    C C2 1.3422(8) 0.6274(6) 0.96668(16) 0.0435(10) Uani d . 1 . .
    H H2 1.2767 0.6312 0.9977 0.052 Uiso calc R 1 . .
    C C3 1.2336(8) 0.5322(6) 0.92639(16) 0.0425(10) Uani d . 1 . .
    H H3 1.0793 0.4559 0.9243 0.051 Uiso calc R 1 . .
    C C4 1.3519(8) 0.4847(6) 0.83835(15) 0.0444(10) Uani d . 1 . .
    H H4A 1.3488 0.3610 0.8393 0.053 Uiso calc R 1 . .
    H H4B 1.4916 0.5341 0.8192 0.053 Uiso calc R 1 . .
    C C5 1.1161(8) 0.5065(6) 0.81304(15) 0.0398(10) Uani d . 1 . .
    H H5A 1.1131 0.6297 0.8136 0.048 Uiso calc R 1 . .
    H H5B 0.9746 0.4494 0.8305 0.048 Uiso calc R 1 . .
    C C6 1.0949(8) 0.4291(6) 0.76032(15) 0.0432(10) Uani d . 1 . .
    H H6A 1.2377 0.4870 0.7433 0.052 Uiso calc R 1 . .
    H H6B 1.1024 0.3067 0.7603 0.052 Uiso calc R 1 . .
    C C7 0.8610(8) 0.4429(6) 0.73170(15) 0.0425(10) Uani d . 1 . .
    H H7A 0.7178 0.3823 0.7481 0.051 Uiso calc R 1 . .
    H H7B 0.8511 0.5649 0.7322 0.051 Uiso calc R 1 . .
    C C8 0.8469(8) 0.3686(6) 0.67886(15) 0.0431(10) Uani d . 1 . .
    H H8A 0.8570 0.2466 0.6785 0.052 Uiso calc R 1 . .
    H H8B 0.9910 0.4289 0.6627 0.052 Uiso calc R 1 . .
    C C9 0.6135(8) 0.3815(6) 0.64922(15) 0.0441(10) Uani d . 1 . .
    H H9A 0.4691 0.3214 0.6654 0.053 Uiso calc R 1 . .
    H H9B 0.6036 0.5035 0.6494 0.053 Uiso calc R 1 . .
    C C10 0.6022(8) 0.3061(6) 0.59670(16) 0.0439(10) Uani d . 1 . .
    H H10A 0.6118 0.1841 0.5966 0.053 Uiso calc R 1 . .
    H H10B 0.7471 0.3659 0.5806 0.053 Uiso calc R 1 . .
    C C11 0.3715(8) 0.3186(6) 0.56681(15) 0.0444(11) Uani d . 1 . .
    H H11A 0.2265 0.2589 0.5829 0.053 Uiso calc R 1 . .
    H H11B 0.3619 0.4406 0.5669 0.053 Uiso calc R 1 . .
    C C12 0.3604(8) 0.2429(6) 0.51412(16) 0.0453(11) Uani d . 1 . .
    H H12A 0.3699 0.1209 0.5141 0.054 Uiso calc R 1 . .
    H H12B 0.5054 0.3026 0.4981 0.054 Uiso calc R 1 . .
    C C13 0.1286(8) 0.2556(6) 0.48404(16) 0.0450(10) Uani d . 1 . .
    H H13A -0.0166 0.1959 0.5000 0.054 Uiso calc R 1 . .
    H H13B 0.1191 0.3776 0.4840 0.054 Uiso calc R 1 . .
    C C14 0.1186(8) 0.1793(6) 0.43125(16) 0.0449(11) Uani d . 1 . .
    H H14A 0.1273 0.0572 0.4313 0.054 Uiso calc R 1 . .
    H H14B 0.2642 0.2386 0.4153 0.054 Uiso calc R 1 . .
    C C15 -0.1115(8) 0.1925(6) 0.40110(16) 0.0449(10) Uani d . 1 . .
    H H15A -0.2571 0.1335 0.4171 0.054 Uiso calc R 1 . .
    H H15B -0.1200 0.3147 0.4010 0.054 Uiso calc R 1 . .
    C C16 -0.1225(8) 0.1161(6) 0.34835(16) 0.0446(10) Uani d . 1 . .
    H H16A -0.1132 -0.0059 0.3484 0.054 Uiso calc R 1 . .
    H H16B 0.0227 0.1755 0.3323 0.054 Uiso calc R 1 . .
    C C17 -0.3534(8) 0.1286(6) 0.31826(16) 0.0458(11) Uani d . 1 . .
    H H17A -0.4985 0.0690 0.3343 0.055 Uiso calc R 1 . .
    H H17B -0.3629 0.2506 0.3183 0.055 Uiso calc R 1 . .
    C C18 -0.3646(10) 0.0529(7) 0.26567(17) 0.0546(12) Uani d . 1 . .
    H H18A -0.2186 0.1114 0.2497 0.066 Uiso calc R 1 . .
    H H18B -0.3577 -0.0696 0.2656 0.066 Uiso calc R 1 . .
    C C19 -0.5916(11) 0.0679(8) 0.2361(2) 0.0707(16) Uani d . 1 . .
    H H19A -0.7376 0.0081 0.2511 0.106 Uiso calc R 1 . .
    H H19B -0.5849 0.0164 0.2034 0.106 Uiso calc R 1 . .
    H H19C -0.5978 0.1888 0.2349 0.106 Uiso calc R 1 . .
    C C20 1.7530(9) 0.8399(6) 0.98616(18) 0.0546(12) Uani d . 1 . .
    H H20A 1.9172 0.8351 0.9759 0.082 Uiso calc R 1 . .
    H H20B 1.7361 0.8074 1.0193 0.082 Uiso calc R 1 . .
    H H20C 1.7266 0.9565 0.9845 0.082 Uiso calc R 1 . .
loop_
    _atom_site_aniso_label
    _atom_site_aniso_U_11
    _atom_site_aniso_U_22
    _atom_site_aniso_U_33
    _atom_site_aniso_U_12
    _atom_site_aniso_U_13
    _atom_site_aniso_U_23
    Br1 0.0480(3) 0.0590(3) 0.0595(3) 0.0071(2) -0.0019(2) 0.0057(2)
    N1 0.0361(19) 0.0398(19) 0.0343(19) 0.0086(15) -0.0046(15) 0.0022(15)
    N2 0.0325(18) 0.0348(18) 0.039(2) 0.0021(14) -0.0084(15) 0.0031(15)
    O1 0.059(3) 0.064(3) 0.178(5) 0.002(2) 0.025(3) -0.010(3)
    C1 0.031(2) 0.046(2) 0.041(3) 0.0034(19) 0.0004(18) 0.012(2)
    C2 0.041(3) 0.054(3) 0.034(2) 0.007(2) 0.0003(19) 0.007(2)
    C3 0.032(2) 0.050(3) 0.040(3) -0.0032(19) -0.0039(19) 0.008(2)
    C4 0.044(3) 0.053(3) 0.038(2) 0.016(2) -0.0076(19) -0.004(2)
    C5 0.040(2) 0.043(2) 0.037(2) 0.0110(19) -0.0005(18) 0.0025(18)
    C6 0.040(2) 0.050(3) 0.041(3) 0.017(2) -0.0044(19) -0.005(2)
    C7 0.038(2) 0.053(3) 0.039(2) 0.015(2) -0.0019(19) -0.002(2)
    C8 0.038(2) 0.055(3) 0.039(2) 0.018(2) -0.0041(19) -0.004(2)
    C9 0.040(2) 0.055(3) 0.040(3) 0.019(2) -0.0052(19) -0.002(2)
    C10 0.040(2) 0.053(3) 0.041(3) 0.017(2) -0.0034(19) -0.003(2)
    C11 0.042(3) 0.055(3) 0.040(3) 0.021(2) -0.002(2) -0.002(2)
    C12 0.041(2) 0.055(3) 0.043(3) 0.017(2) -0.0002(19) -0.002(2)
    C13 0.044(3) 0.053(3) 0.041(3) 0.017(2) -0.002(2) 0.001(2)
    C14 0.040(2) 0.055(3) 0.042(3) 0.018(2) -0.003(2) 0.000(2)
    C15 0.043(3) 0.054(3) 0.041(3) 0.020(2) -0.003(2) 0.003(2)
    C16 0.041(2) 0.053(3) 0.042(3) 0.017(2) -0.004(2) -0.001(2)
    C17 0.045(3) 0.046(3) 0.046(3) 0.013(2) -0.005(2) -0.002(2)
    C18 0.058(3) 0.063(3) 0.044(3) 0.018(2) -0.004(2) -0.003(2)
    C19 0.073(4) 0.088(4) 0.049(3) 0.020(3) -0.019(3) -0.007(3)
    C20 0.046(3) 0.052(3) 0.055(3) -0.010(2) -0.015(2) 0.000(2)
loop_
    _geom_bond_atom_site_label_1
    _geom_bond_atom_site_label_2
    _geom_bond_site_symmetry_2
    _geom_bond_distance
    _geom_bond_publ_flag
    N1 C1 . 1.318(5) ?
    N1 C3 . 1.370(5) ?
    N1 C4 . 1.472(5) ?
    N2 C1 . 1.319(5) ?
    N2 C2 . 1.365(5) ?
    N2 C20 . 1.476(5) ?
    O1 H1C . 0.8500 ?
    O1 H1D . 0.8500 ?
    C1 H1 . 0.9300 ?
    C2 C3 . 1.339(6) ?
    C2 H2 . 0.9300 ?
    C3 H3 . 0.9300 ?
    C4 C5 . 1.500(6) ?
    C4 H4A . 0.9700 ?
    C4 H4B . 0.9700 ?
    C5 C6 . 1.515(6) ?
    C5 H5A . 0.9700 ?
    C5 H5B . 0.9700 ?
    C6 C7 . 1.515(6) ?
    C6 H6A . 0.9700 ?
    C6 H6B . 0.9700 ?
    C7 C8 . 1.512(6) ?
    C7 H7A . 0.9700 ?
    C7 H7B . 0.9700 ?
    C8 C9 . 1.525(6) ?
    C8 H8A . 0.9700 ?
    C8 H8B . 0.9700 ?
    C9 C10 . 1.508(6) ?
    C9 H9A . 0.9700 ?
    C9 H9B . 0.9700 ?
    C10 C11 . 1.515(6) ?
    C10 H10A . 0.9700 ?
    C10 H10B . 0.9700 ?
    C11 C12 . 1.513(6) ?
    C11 H11A . 0.9700 ?
    C11 H11B . 0.9700 ?
    C12 C13 . 1.523(6) ?
    C12 H12A . 0.9700 ?
    C12 H12B . 0.9700 ?
    C13 C14 . 1.517(6) ?
    C13 H13A . 0.9700 ?
    C13 H13B . 0.9700 ?
    C14 C15 . 1.517(6) ?
    C14 H14A . 0.9700 ?
    C14 H14B . 0.9700 ?
    C15 C16 . 1.517(6) ?
    C15 H15A . 0.9700 ?
    C15 H15B . 0.9700 ?
    C16 C17 . 1.519(6) ?
    C16 H16A . 0.9700 ?
    C16 H16B . 0.9700 ?
    C17 C18 . 1.511(6) ?
    C17 H17A . 0.9700 ?
    C17 H17B . 0.9700 ?
    C18 C19 . 1.499(7) ?
    C18 H18A . 0.9700 ?
    C18 H18B . 0.9700 ?
    C19 H19A . 0.9600 ?
    C19 H19B . 0.9600 ?
    C19 H19C . 0.9600 ?
    C20 H20A . 0.9600 ?
    C20 H20B . 0.9600 ?
    C20 H20C . 0.9600 ?
loop_
    _geom_angle_atom_site_label_1
    _geom_angle_atom_site_label_2
    _geom_angle_atom_site_label_3
    _geom_angle_site_symmetry_1
    _geom_angle_site_symmetry_3
    _geom_angle
    _geom_angle_publ_flag
    C1 N1 C3 . . 108.0(3) ?
    C1 N1 C4 . . 126.0(4) ?
    C3 N1 C4 . . 125.9(4) ?
    C1 N2 C2 . . 108.6(3) ?
    C1 N2 C20 . . 125.2(4) ?
    C2 N2 C20 . . 126.2(4) ?
    H1C O1 H1D . . 108.4 ?
    N1 C1 N2 . . 109.0(4) ?
    N1 C1 H1 . . 125.5 ?
    N2 C1 H1 . . 125.5 ?
    C3 C2 N2 . . 106.9(4) ?
    C3 C2 H2 . . 126.6 ?
    N2 C2 H2 . . 126.6 ?
    C2 C3 N1 . . 107.5(4) ?
    C2 C3 H3 . . 126.2 ?
    N1 C3 H3 . . 126.2 ?
    N1 C4 C5 . . 113.8(3) ?
    N1 C4 H4A . . 108.8 ?
    C5 C4 H4A . . 108.8 ?
    N1 C4 H4B . . 108.8 ?
    C5 C4 H4B . . 108.8 ?
    H4A C4 H4B . . 107.7 ?
    C4 C5 C6 . . 111.2(3) ?
    C4 C5 H5A . . 109.4 ?
    C6 C5 H5A . . 109.4 ?
    C4 C5 H5B . . 109.4 ?
    C6 C5 H5B . . 109.4 ?
    H5A C5 H5B . . 108.0 ?
    C7 C6 C5 . . 115.3(3) ?
    C7 C6 H6A . . 108.5 ?
    C5 C6 H6A . . 108.5 ?
    C7 C6 H6B . . 108.5 ?
    C5 C6 H6B . . 108.5 ?
    H6A C6 H6B . . 107.5 ?
    C8 C7 C6 . . 114.3(3) ?
    C8 C7 H7A . . 108.7 ?
    C6 C7 H7A . . 108.7 ?
    C8 C7 H7B . . 108.7 ?
    C6 C7 H7B . . 108.7 ?
    H7A C7 H7B . . 107.6 ?
    C7 C8 C9 . . 115.2(3) ?
    C7 C8 H8A . . 108.5 ?
    C9 C8 H8A . . 108.5 ?
    C7 C8 H8B . . 108.5 ?
    C9 C8 H8B . . 108.5 ?
    H8A C8 H8B . . 107.5 ?
    C10 C9 C8 . . 114.5(3) ?
    C10 C9 H9A . . 108.6 ?
    C8 C9 H9A . . 108.6 ?
    C10 C9 H9B . . 108.6 ?
    C8 C9 H9B . . 108.6 ?
    H9A C9 H9B . . 107.6 ?
    C9 C10 C11 . . 115.0(3) ?
    C9 C10 H10A . . 108.5 ?
    C11 C10 H10A . . 108.5 ?
    C9 C10 H10B . . 108.5 ?
    C11 C10 H10B . . 108.5 ?
    H10A C10 H10B . . 107.5 ?
    C12 C11 C10 . . 114.9(3) ?
    C12 C11 H11A . . 108.5 ?
    C10 C11 H11A . . 108.5 ?
    C12 C11 H11B . . 108.5 ?
    C10 C11 H11B . . 108.5 ?
    H11A C11 H11B . . 107.5 ?
    C11 C12 C13 . . 115.0(4) ?
    C11 C12 H12A . . 108.5 ?
    C13 C12 H12A . . 108.5 ?
    C11 C12 H12B . . 108.5 ?
    C13 C12 H12B . . 108.5 ?
    H12A C12 H12B . . 107.5 ?
    C14 C13 C12 . . 114.7(4) ?
    C14 C13 H13A . . 108.6 ?
    C12 C13 H13A . . 108.6 ?
    C14 C13 H13B . . 108.6 ?
    C12 C13 H13B . . 108.6 ?
    H13A C13 H13B . . 107.6 ?
    C13 C14 C15 . . 114.8(4) ?
    C13 C14 H14A . . 108.6 ?
    C15 C14 H14A . . 108.6 ?
    C13 C14 H14B . . 108.6 ?
    C15 C14 H14B . . 108.6 ?
    H14A C14 H14B . . 107.5 ?
    C16 C15 C14 . . 115.0(4) ?
    C16 C15 H15A . . 108.5 ?
    C14 C15 H15A . . 108.5 ?
    C16 C15 H15B . . 108.5 ?
    C14 C15 H15B . . 108.5 ?
    H15A C15 H15B . . 107.5 ?
    C15 C16 C17 . . 115.0(4) ?
    C15 C16 H16A . . 108.5 ?
    C17 C16 H16A . . 108.5 ?
    C15 C16 H16B . . 108.5 ?
    C17 C16 H16B . . 108.5 ?
    H16A C16 H16B . . 107.5 ?
    C18 C17 C16 . . 115.1(4) ?
    C18 C17 H17A . . 108.5 ?
    C16 C17 H17A . . 108.5 ?
    C18 C17 H17B . . 108.5 ?
    C16 C17 H17B . . 108.5 ?
    H17A C17 H17B . . 107.5 ?
    C19 C18 C17 . . 114.7(4) ?
    C19 C18 H18A . . 108.6 ?
    C17 C18 H18A . . 108.6 ?
    C19 C18 H18B . . 108.6 ?
    C17 C18 H18B . . 108.6 ?
    H18A C18 H18B . . 107.6 ?
    C18 C19 H19A . . 109.5 ?
    C18 C19 H19B . . 109.5 ?
    H19A C19 H19B . . 109.5 ?
    C18 C19 H19C . . 109.5 ?
    H19A C19 H19C . . 109.5 ?
    H19B C19 H19C . . 109.5 ?
    N2 C20 H20A . . 109.5 ?
    N2 C20 H20B . . 109.5 ?
    H20A C20 H20B . . 109.5 ?
    N2 C20 H20C . . 109.5 ?
    H20A C20 H20C . . 109.5 ?
    H20B C20 H20C . . 109.5 ?
loop_
    _geom_torsion_atom_site_label_1
    _geom_torsion_atom_site_label_2
    _geom_torsion_atom_site_label_3
    _geom_torsion_atom_site_label_4
    _geom_torsion_site_symmetry_1
    _geom_torsion_site_symmetry_2
    _geom_torsion_site_symmetry_3
    _geom_torsion_site_symmetry_4
    _geom_torsion
    _geom_torsion_publ_flag
    C3 N1 C1 N2 . . . . -0.2(5) ?
    C4 N1 C1 N2 . . . . -176.2(4) ?
    C2 N2 C1 N1 . . . . -0.5(5) ?
    C20 N2 C1 N1 . . . . -179.9(4) ?
    C1 N2 C2 C3 . . . . 0.9(5) ?
    C20 N2 C2 C3 . . . . -179.7(4) ?
    N2 C2 C3 N1 . . . . -1.0(5) ?
    C1 N1 C3 C2 . . . . 0.7(5) ?
    C4 N1 C3 C2 . . . . 176.7(4) ?
    C1 N1 C4 C5 . . . . -126.4(4) ?
    C3 N1 C4 C5 . . . . 58.3(6) ?
    N1 C4 C5 C6 . . . . 176.2(4) ?
    C4 C5 C6 C7 . . . . 179.4(4) ?
    C5 C6 C7 C8 . . . . 178.6(4) ?
    C6 C7 C8 C9 . . . . -179.8(4) ?
    C7 C8 C9 C10 . . . . -179.8(4) ?
    C8 C9 C10 C11 . . . . -179.8(4) ?
    C9 C10 C11 C12 . . . . -180.0(4) ?
    C10 C11 C12 C13 . . . . -180.0(4) ?
    C11 C12 C13 C14 . . . . -180.0(4) ?
    C12 C13 C14 C15 . . . . -179.7(4) ?
    C13 C14 C15 C16 . . . . -179.9(4) ?
    C14 C15 C16 C17 . . . . 179.7(4) ?
    C15 C16 C17 C18 . . . . 179.9(4) ?
    C16 C17 C18 C19 . . . . -179.3(4) ?
loop_
    _geom_hbond_atom_site_label_D
    _geom_hbond_atom_site_label_H
    _geom_hbond_atom_site_label_A
    _geom_hbond_site_symmetry_A
    _geom_hbond_distance_DH
    _geom_hbond_distance_HA
    _geom_hbond_distance_DA
    _geom_hbond_angle_DHA
    O1 H1C Br1 1_545 0.85 2.58 3.429(4) 179.6
    O1 H1D Br1 1_645 0.85 2.52 3.373(4) 179.7
    C3 H3 Br1 2_666 0.93 2.75 3.661(4) 166.8
    C1 H1 O1 2_866 0.93 2.38 3.231(6) 152.9
data_global
_journal_date_recd_electronic     2009-04-04
_journal_date_accepted     2009-04-22
_journal_name_full     'Acta Crystallographica, Section E'
_journal_year     2009
_journal_volume     65
_journal_issue      5
_journal_page_first     o1159
_journal_page_last     o1159
_journal_paper_category     QO
_journal_coeditor_code     RZ2309
_publ_contact_author_name     'Prof. Xilian Wei'
_publ_contact_author_address
;
  College of Chemistry and Chemical Engineering
  Liaocheng University
  Shandong 252059
  P.R.China
;
_publ_contact_author_email     weixilian@126.com
_publ_contact_author_fax     '86 635 8230613'
_publ_contact_author_phone     '86 635 8230613'
_publ_section_title
;
1-Hexadecyl-3-methylimidazolium bromide monohydrate
;
loop_
    _publ_author_name
    _publ_author_address
    'Zengbin Wei'
;
 College of Chemistry and Chemical Engineering
 Liaocheng University
 Shandong 252059
 People's Republic of China
;
    'Xilian Wei'
;
 College of Chemistry and Chemical Engineering
 Liaocheng University
 Shandong 252059
 People's Republic of China
;
    'Shizhou Fu'
;
 College of Chemistry and Chemical Engineering
 Liaocheng University
 Shandong 252059
 People's Republic of China
;
    'Jie Liu'
;
 College of Chemistry and Chemical Engineering
 Liaocheng University
 Shandong 252059
 People's Republic of China
;
    'Daoxi Zhang'
;
 College of Chemistry and Chemical Engineering
 Liaocheng University
 Shandong 252059
 People's Republic of China
;
