# Supplementary material for: 1-Hexadecyl-3-methyl­imidazolium bromide monohydrate
Source: Acta Crystallogr Sect E Struct Rep Online. 2009 Apr 30;65(Pt 5):o1159. doi: 10.1107/S1600536809014950 (PMC2977825; doi:10.1107/S1600536809014950)
Supplement: Supplementary file 2 [file e-65-o1159-Isup2.hkl]

# 
# h,k,l, Fc-squared, Fo-squared, sigma(Fo-squared) and status flag 
# 
data_I
_shelx_title ' 090304e in P-1' 
_shelx_refln_list_code          4 
_shelx_F_calc_maximum      192.66 
_exptl_crystal_F_000       436.00 
_reflns_d_resolution_high  0.8405 
 
loop_ 
 _symmetry_equiv_pos_as_xyz 
 'x, y, z' 
 '-x, -y, -z' 
 
_cell_length_a     5.4989 
_cell_length_b     7.8507 
_cell_length_c    27.3298 
_cell_angle_alpha  94.080 
_cell_angle_beta   91.492 
_cell_angle_gamma 101.929 
 
_shelx_F_squared_multiplier     1.000 
 
loop_ 
 _refln_index_h 
 _refln_index_k 
 _refln_index_l 
 _refln_F_squared_calc 
 _refln_F_squared_meas 
 _refln_F_squared_sigma 
 _refln_observed_status 
   1   0   0     2153.39     2438.65     59.74 o 
   2   0   0     1034.93     1092.50     33.00 o 
   3   0   0     1616.59     1691.58     42.80 o 
   4   0   0     2381.67     2208.18     46.81 o 
   5   0   0      105.36       99.62     14.76 o 
   6   0   0       19.74       35.81     15.98 o 
  -6   1   0       39.93       58.73     14.68 o 
  -5   1   0       54.34       90.73     14.52 o 
  -4   1   0      482.20      493.08     13.50 o 
  -3   1   0      415.68      437.56     19.02 o 
  -2   1   0      411.11      406.21     16.63 o 
  -1   1   0     2245.43     2378.43     82.46 o 
   0   1   0      204.14      232.63      6.22 o 
   1   1   0     2161.70     2302.83     80.31 o 
   2   1   0     1067.66     1058.45     32.89 o 
   3   1   0       51.66       79.16     12.51 o 
   4   1   0      783.71      831.45     70.31 o 
   5   1   0      555.06      520.55     30.22 o 
   6   1   0        5.02       32.57     14.56 o 
  -6   2   0        7.28       15.94     15.53 o 
  -5   2   0      170.78      207.24     12.35 o 
  -4   2   0      311.88      301.85     12.29 o 
  -3   2   0      811.71      760.71     22.39 o 
  -2   2   0     1023.68      929.48     24.84 o 
  -1   2   0      186.28      274.19     12.39 o 
   0   2   0     1009.73     1010.68     25.41 o 
   1   2   0     2696.32     2622.80     64.51 o 
   2   2   0       10.00       59.79      6.04 o 
   3   2   0      211.62      267.70     14.40 o 
   4   2   0      564.77      550.94     19.01 o 
   5   2   0        4.03       16.06     13.55 o 
  -6   3   0      109.80      114.30     16.02 o 
  -5   3   0      570.12      525.63     19.64 o 
  -4   3   0      231.22      199.20     11.49 o 
  -3   3   0     1376.14     1336.93     35.90 o 
  -2   3   0      697.88      804.07     20.45 o 
  -1   3   0     1429.07     1706.01     42.89 o 
   0   3   0     2242.96     2060.88     51.16 o 
   1   3   0      150.34      167.93      6.90 o 
   2   3   0     1120.49     1102.42     41.61 o 
   3   3   0       47.32       43.85      8.56 o 
   4   3   0       35.19       84.21     21.33 o 
   5   3   0      140.07      149.26     18.70 o 
  -6   4   0       11.37       21.42     14.93 o 
  -5   4   0      101.26      121.44     15.13 o 
  -4   4   0      135.81      157.53     14.93 o 
  -3   4   0        9.04       13.10      8.23 o 
  -2   4   0     1431.99     1570.97     40.70 o 
  -1   4   0     1306.30     1348.81     34.93 o 
   1   4   0      943.12     1058.02     27.57 o 
   2   4   0     1289.23     1284.21     48.35 o 
   3   4   0        9.43       13.75      9.29 o 
   4   4   0       33.04       66.69      9.72 o 
   5   4   0       35.86       34.35     17.04 o 
  -6   5   0       33.46       44.21     16.75 o 
  -5   5   0      339.18      330.60     23.28 o 
  -4   5   0       25.33       22.55     11.19 o 
  -3   5   0      386.67      419.41     15.37 o 
  -2   5   0      807.69      800.11     31.37 o 
  -1   5   0      176.00      339.65     17.77 o 
   0   5   0      281.63      315.17     12.72 o 
   1   5   0      128.55      138.67     11.19 o 
   2   5   0       13.38        9.52      6.97 o 
   3   5   0      136.75      150.25     10.24 o 
   4   5   0       47.26       32.12     10.08 o 
  -5   6   0        0.25        4.10     15.05 o 
  -4   6   0      110.32      115.64     15.53 o 
  -3   6   0       86.60      127.00      9.69 o 
  -2   6   0        6.55       10.60      8.92 o 
  -1   6   0      546.99      522.60     16.98 o 
   0   6   0      225.68      203.29      9.75 o 
   1   6   0       49.65       62.79     10.75 o 
   2   6   0      417.12      401.18     16.26 o 
   3   6   0      112.87       95.85     10.83 o 
   4   6   0       29.97       41.43     23.12 o 
  -5   7   0       38.09       24.58     16.22 o 
  -4   7   0       36.81       35.37     16.14 o 
  -3   7   0        4.76        5.24      7.99 o 
  -2   7   0      131.10      145.80     10.45 o 
  -1   7   0      125.86      141.70      9.77 o 
   0   7   0       17.75       19.31     11.07 o 
   1   7   0       74.10       67.65     12.05 o 
   2   7   0        2.95        3.57     11.60 o 
   3   7   0       26.27       47.41     15.05 o 
  -4   8   0        2.28       -0.28     15.90 o 
  -3   8   0       60.70       56.73     10.16 o 
  -2   8   0       66.79       69.10      9.53 o 
  -1   8   0       49.88       70.70     14.60 o 
   0   8   0      144.78      138.67     16.18 o 
   1   8   0        4.40       15.78     12.21 o 
   2   8   0        3.77       25.15     14.97 o 
  -2   9   0       13.60       12.28     16.04 o 
  -1   9   0       32.09       42.83     15.01 o 
   0   9   0       22.10        9.49     14.60 o 
   0  -9   1        1.10      -16.83     15.09 o 
   1  -9   1       30.88       39.34     14.60 o 
   2  -9   1       53.85       51.18     10.57 o 
   3  -9   1        0.07       -6.17     14.28 o 
  -2  -8   1       71.29       48.39     14.89 o 
  -1  -8   1       21.25       32.04     14.28 o 
   0  -8   1       97.58      127.52     16.59 o 
   1  -8   1      122.85      123.22     15.37 o 
   2  -8   1        9.79       13.08      9.12 o 
   3  -8   1       48.10       57.80     10.02 o 
   4  -8   1       15.13       20.87     11.45 o 
  -3  -7   1       83.20       87.81     15.33 o 
  -2  -7   1       22.82       22.59     13.22 o 
  -1  -7   1       73.91       79.62     13.06 o 
   0  -7   1       88.28      115.11     13.43 o 
   1  -7   1       13.51       19.36      7.06 o 
   2  -7   1      119.58      126.66     10.69 o 
   3  -7   1      103.68      105.71     10.75 o 
   4  -7   1        3.55       -2.84     12.98 o 
   5  -7   1       83.16       96.25     19.10 o 
  -4  -6   1       64.75       75.18     20.67 o 
  -3  -6   1       36.95       20.83      9.22 o 
  -2  -6   1      376.82      373.38     15.54 o 
  -1  -6   1      367.98      387.02     20.64 o 
   0  -6   1       28.66       28.47      9.33 o 
   1  -6   1      349.06      330.36     14.09 o 
   2  -6   1      204.85      190.74     11.46 o 
   3  -6   1        1.64        8.38      7.21 o 
   4  -6   1      167.76      191.56     18.78 o 
   5  -6   1        0.99       -3.73     14.60 o 
  -4  -5   1        0.17       13.18     11.48 o 
  -3  -5   1      320.59      327.12     22.61 o 
  -2  -5   1      118.72      112.96      8.55 o 
  -1  -5   1        1.24       13.68      5.32 o 
   0  -5   1      679.34      696.96     16.12 o 
   1  -5   1     2575.33     2386.89     60.31 o 
   2  -5   1      435.65      440.37     15.01 o 
   3  -5   1      649.49      674.69     21.01 o 
   4  -5   1       58.29       80.67     13.34 o 
   5  -5   1       42.77       65.34     14.68 o 
   6  -5   1       60.41       58.73     17.32 o 
  -5  -4   1        0.63        8.88     16.43 o 
  -4  -4   1       96.08       95.10      9.57 o 
  -3  -4   1       40.72       50.33      7.47 o 
  -2  -4   1      538.50      522.83     17.26 o 
  -1  -4   1     1272.37     1354.47     28.97 o 
   0  -4   1     1234.55     1338.29     41.64 o 
   1  -4   1      836.38      882.20     28.72 o 
   2  -4   1     1340.13     1456.05     37.99 o 
   3  -4   1      165.24      180.41     14.40 o 
   4  -4   1        2.21        6.53     10.59 o 
   5  -4   1      190.21      249.81     19.67 o 
   6  -4   1        3.74        1.62     14.68 o 
  -5  -3   1      171.39      135.92     18.41 o 
  -4  -3   1      413.32      458.45     17.50 o 
  -3  -3   1        5.85       19.84      7.46 o 
  -2  -3   1     1095.38     1020.81     38.78 o 
  -1  -3   1      100.07      135.39     12.61 o 
   0  -3   1      288.96      265.94      8.64 o 
   1  -3   1      315.99      288.44     11.78 o 
   2  -3   1       74.75      105.91     13.12 o 
   3  -3   1      783.30      762.97     23.48 o 
   4  -3   1      486.38      455.04     21.66 o 
   5  -3   1       87.05      172.71     11.23 o 
  -5  -2   1       16.87       21.05     13.59 o 
  -4  -2   1      209.09      196.71     11.02 o 
  -3  -2   1      852.93      893.33     34.27 o 
  -2  -2   1      474.48      615.75     16.26 o 
  -1  -2   1      460.63      439.12     19.45 o 
   0  -2   1     3923.67     4889.90    144.21 o 
   1  -2   1     6588.81     8132.05    278.97 o 
   2  -2   1      418.64      361.35     15.90 o 
   3  -2   1     1019.87      900.88     35.04 o 
   4  -2   1      294.09      315.72     38.23 o 
   5  -2   1       48.20       66.05      8.68 o 
   6  -2   1       33.78       33.91     13.91 o 
  -6  -1   1       17.51       25.80     14.52 o 
  -5  -1   1      175.25      204.14     18.82 o 
  -4  -1   1     1159.64     1064.16     30.31 o 
  -3  -1   1      326.70      440.29     13.05 o 
  -2  -1   1      713.65      739.06     19.09 o 
  -1  -1   1     3075.26     3105.02     75.96 o 
   0  -1   1      381.19      380.78     14.40 o 
   1  -1   1     1069.34     1063.64     37.60 o 
   2  -1   1     2830.62     2912.36    101.48 o 
   3  -1   1        0.09       17.89      5.52 o 
   4  -1   1      896.43      865.38     24.36 o 
   5  -1   1      257.40      245.91     19.43 o 
   6  -1   1        5.67       35.41     15.17 o 
  -6   0   1        0.89       11.88     14.48 o 
  -5   0   1      105.66      125.70     16.63 o 
  -4   0   1       49.56       84.30     13.24 o 
  -3   0   1      586.91      578.10     13.76 o 
  -2   0   1     3455.71     3593.60     88.05 o 
  -1   0   1     1363.43     1595.63     32.77 o 
   1   0   1     2297.77     2385.23     59.44 o 
   2   0   1        0.02        6.41      3.29 o 
   3   0   1     1962.34     2213.26     55.42 o 
   4   0   1       78.49      345.69     18.54 o 
   5   0   1        6.72       10.91     13.10 o 
   6   0   1       42.38       49.08     16.47 o 
  -6   1   1      137.75      131.41     18.54 o 
  -4   1   1      431.32      422.27     11.98 o 
  -3   1   1      904.68      941.66     26.08 o 
  -2   1   1      350.94      359.30     11.16 o 
  -1   1   1     2056.66     2263.66     58.99 o 
   0   1   1      104.73       77.88      2.92 o 
   1   1   1      388.25      397.85     15.45 o 
   2   1   1      835.12      819.16     21.05 o 
   3   1   1      498.63      412.24     12.39 o 
   4   1   1      318.68      375.06     19.35 o 
   5   1   1      578.42      484.08     28.03 o 
   6   1   1       64.01       71.10     16.02 o 
  -6   2   1        2.93        4.75     13.99 o 
  -5   2   1      166.43      178.66     11.35 o 
  -4   2   1      292.34      306.21     13.03 o 
  -3   2   1      236.09      239.47     10.19 o 
  -2   2   1      933.18      878.22     23.63 o 
  -1   2   1     2546.03     3103.75     63.30 o 
   0   2   1      632.23      653.97     16.96 o 
   1   2   1     3287.52     3247.91    113.41 o 
   2   2   1      838.50      786.46     30.30 o 
   3   2   1      101.64      148.12     12.21 o 
   4   2   1      410.13      409.57     21.09 o 
   5   2   1       36.61       47.74     15.17 o 
  -6   3   1       67.95       69.40     15.25 o 
  -5   3   1       12.58       39.50      8.50 o 
  -4   3   1        0.28        5.21      9.19 o 
  -3   3   1     1086.91     1047.16     28.85 o 
  -2   3   1     1618.00     1834.15     38.31 o 
  -1   3   1     2355.96     2579.89     87.85 o 
   0   3   1     2938.63     2835.93     69.96 o 
   1   3   1      736.81      737.46     14.85 o 
   2   3   1      399.05      476.17     21.17 o 
   3   3   1      944.59      931.62     36.99 o 
   4   3   1       29.74       72.40     10.46 o 
   5   3   1       52.06       55.81     15.53 o 
  -6   4   1       75.66       61.45     15.70 o 
  -5   4   1       18.03       41.13     13.87 o 
  -4   4   1      268.61      280.55     18.90 o 
  -3   4   1      318.44      373.31     20.77 o 
  -2   4   1      595.75      653.14     19.03 o 
  -1   4   1      868.96      886.68     24.02 o 
   0   4   1      866.59      805.89     21.65 o 
   1   4   1      270.92      334.72     16.10 o 
   2   4   1     1338.53     1371.29     51.63 o 
   3   4   1      250.84      266.56     17.72 o 
   4   4   1        2.18       14.01      8.64 o 
   5   4   1       90.42       94.46     18.78 o 
  -6   5   1        8.50       25.43     15.66 o 
  -5   5   1      328.84      340.46     24.74 o 
  -4   5   1      207.65      277.35     20.04 o 
  -3   5   1       91.45      107.16      9.80 o 
  -2   5   1      771.13      757.42     21.99 o 
  -1   5   1      211.57      197.23      9.51 o 
   0   5   1       26.21       40.67      4.90 o 
   1   5   1      338.65      284.41     16.55 o 
   2   5   1       11.56       25.55      8.88 o 
   3   5   1      178.55      197.92     11.98 o 
   4   5   1      152.53      135.29     11.88 o 
  -5   6   1        3.85       22.59     15.66 o 
  -4   6   1       14.53       18.37     13.43 o 
  -3   6   1      172.64      217.65     11.86 o 
  -2   6   1      171.66      177.59     10.22 o 
  -1   6   1      325.65      322.01     12.47 o 
   0   6   1      477.14      448.46     16.47 o 
   1   6   1       31.78       29.65      9.86 o 
   2   6   1      327.94      343.28     15.23 o 
   3   6   1      154.24      161.83     11.52 o 
  -5   7   1       15.12       -5.03     16.06 o 
  -4   7   1       57.08       62.75     16.95 o 
  -3   7   1       22.65       26.92      8.67 o 
  -2   7   1       82.86       90.03     12.88 o 
  -1   7   1      248.21      240.59     13.83 o 
   0   7   1       10.52       13.67     10.79 o 
   1   7   1       27.23       31.31     12.13 o 
   2   7   1       74.26       72.52     13.83 o 
   3   7   1        0.24       11.88     14.56 o 
  -4   8   1        3.98       -4.42     15.70 o 
  -3   8   1       49.20       52.17     10.60 o 
  -2   8   1       47.24       54.20     26.38 o 
  -1   8   1        2.65        5.15     12.09 o 
   0   8   1      102.66      111.86     15.98 o 
   1   8   1       63.51       58.04     14.40 o 
   2   8   1        0.92       21.46     14.32 o 
  -2   9   1        4.95       -7.52      9.77 o 
  -1   9   1       18.11       33.42     15.45 o 
   0   9   1       56.33       64.41     16.10 o 
   0  -9   2        4.54       -7.67     14.32 o 
   1  -9   2       12.06       17.40     15.13 o 
   2  -9   2       52.13       51.68     12.70 o 
   3  -9   2        6.05       15.93     10.46 o 
  -2  -8   2       97.57       78.85     16.91 o 
  -1  -8   2       83.38      100.87     16.75 o 
   0  -8   2        9.78        7.83     11.76 o 
   1  -8   2      142.34      145.66      8.32 o 
   2  -8   2       45.87       45.57      9.39 o 
   3  -8   2       14.41       21.05     10.17 o 
   4  -8   2       22.48       58.00     17.56 o 
  -3  -7   2       55.72       55.57     15.13 o 
  -2  -7   2       66.33       68.99     14.68 o 
  -1  -7   2       24.47       28.72     11.84 o 
   0  -7   2       77.15       94.42     12.74 o 
   1  -7   2       29.67       90.91      8.65 o 
   2  -7   2       48.87       35.79     10.53 o 
   3  -7   2      208.92      208.56     12.49 o 
   4  -7   2        6.93       16.26     14.20 o 
   5  -7   2      143.74      137.58     20.20 o 
  -4  -6   2       49.21       61.44     11.82 o 
  -3  -6   2        1.30       13.48      8.88 o 
  -2  -6   2      176.94      184.37     11.17 o 
  -1  -6   2      625.28      620.65     27.78 o 
   0  -6   2       29.34       74.72     18.52 o 
   1  -6   2      106.35      112.26      8.02 o 
   2  -6   2      464.84      440.34     15.57 o 
   3  -6   2       73.34       84.00      8.44 o 
   4  -6   2      100.47      131.33     16.18 o 
   5  -6   2       38.92       57.76     16.71 o 
  -4  -5   2       30.45       41.95     10.25 o 
  -3  -5   2        8.86       43.68     20.52 o 
  -2  -5   2      226.57      195.82     11.26 o 
  -1  -5   2      154.85      171.25      7.02 o 
   0  -5   2      768.41      707.08     20.28 o 
   1  -5   2      192.03      175.34     21.76 o 
   2  -5   2       54.43       57.84      6.46 o 
   3  -5   2      580.55      635.69     27.80 o 
   4  -5   2      385.18      420.93     24.86 o 
   5  -5   2      119.03      127.40     17.52 o 
   6  -5   2       39.38       20.20     15.94 o 
  -5  -4   2       14.71       41.61     17.40 o 
  -4  -4   2      295.92      262.89     14.28 o 
  -3  -4   2      208.62      204.63     19.04 o 
  -2  -4   2        8.80       17.40     11.26 o 
  -1  -4   2      753.61      740.20     16.92 o 
   0  -4   2     3393.97     3377.58     69.25 o 
   1  -4   2       30.04       45.34      4.43 o 
   2  -4   2      384.41      396.93     13.15 o 
   3  -4   2      514.14      536.44     24.66 o 
   4  -4   2       40.22       56.09     11.88 o 
   5  -4   2      161.28      201.30     17.08 o 
   6  -4   2       30.93        6.94     13.38 o 
  -5  -3   2      109.75       96.01     17.04 o 
  -4  -3   2      749.31      721.17     23.58 o 
  -3  -3   2      140.14      181.03     34.15 o 
  -2  -3   2      366.71      310.65      8.39 o 
  -1  -3   2      694.06      712.11     15.78 o 
   0  -3   2      439.18      458.58     10.57 o 
   1  -3   2      732.14      702.63     34.68 o 
   2  -3   2       76.15       73.09     17.85 o 
   3  -3   2      106.52      134.46     11.40 o 
   4  -3   2      187.78      221.74     21.19 o 
   5  -3   2      225.05      214.49     12.58 o 
  -5  -2   2       82.94       97.18     16.87 o 
  -4  -2   2      230.55      233.98     11.90 o 
  -3  -2   2      864.77      907.99     25.90 o 
  -2  -2   2     1283.52     1472.02     31.00 o 
  -1  -2   2      219.04      271.10     12.13 o 
   0  -2   2    37118.07    39841.36    997.27 o 
   1  -2   2    13727.63    16755.94    406.28 o 
   2  -2   2        4.78        9.90      4.18 o 
   3  -2   2      801.78      745.81     29.93 o 
   4  -2   2     3450.70     3401.96    120.10 o 
   5  -2   2        4.84       11.91      7.51 o 
   6  -2   2       37.85       31.76     15.29 o 
  -6  -1   2       75.64       82.38     16.22 o 
  -5  -1   2        1.81       72.80     13.79 o 
  -4  -1   2      325.59      303.82     12.65 o 
  -3  -1   2     1330.89     1435.40     30.70 o 
  -2  -1   2      170.98      198.78      5.79 o 
  -1  -1   2     3725.46     3938.86     79.91 o 
   0  -1   2      156.31      134.47      2.72 o 
   1  -1   2      323.84      314.10     12.41 o 
   2  -1   2     4240.97     4489.61    155.02 o 
   3  -1   2      805.00      828.72     31.64 o 
   4  -1   2      327.67      410.74     14.74 o 
   5  -1   2      539.84      507.89     27.38 o 
   6  -1   2      112.19      100.63     17.85 o 
  -6   0   2       16.26        2.96     14.40 o 
  -5   0   2       83.94       96.25     14.56 o 
  -4   0   2      580.39      540.57     14.03 o 
  -3   0   2       25.59       42.47      3.62 o 
  -2   0   2     4525.01     4683.83     95.20 o 
  -1   0   2       39.27       83.16      7.27 o 
   0   0   2      999.18      985.77     34.48 o 
   1   0   2     2452.97     2570.85     88.58 o 
   2   0   2      807.87      856.70     22.27 o 
   3   0   2      834.63     1086.55     28.53 o 
   4   0   2      318.52      346.72     25.29 o 
   5   0   2       55.72       63.15     13.91 o 
   6   0   2       27.12       35.21     15.82 o 
  -6   1   2      171.34      172.26     19.91 o 
  -5   1   2     1499.30     1321.77     55.16 o 
  -4   1   2      131.77      146.90      6.99 o 
  -3   1   2      893.97      818.83     23.03 o 
  -2   1   2     2471.82     2478.20     63.05 o 
  -1   1   2    21211.55    25796.54    520.34 o 
   0   1   2     1030.63      948.48     23.63 o 
   1   1   2      524.20      523.71     19.87 o 
   2   1   2      251.50      242.79     23.97 o 
   3   1   2       22.75       56.42      7.79 o 
   4   1   2        2.02       24.58      8.52 o 
   5   1   2      290.64      290.77     22.63 o 
   6   1   2      119.86       92.76     17.81 o 
  -6   2   2       50.18       56.66     15.86 o 
  -5   2   2      140.79      135.96     10.32 o 
  -4   2   2      251.71      231.75     11.73 o 
  -3   2   2       18.54        9.77      6.83 o 
  -2   2   2      290.73      278.73     21.29 o 
  -1   2   2     6480.39     7749.65    156.80 o 
   0   2   2      148.64      132.18     11.34 o 
   1   2   2     1003.69      954.70     35.00 o 
   2   2   2     2058.66     2085.22     74.51 o 
   3   2   2      573.73      584.67     25.19 o 
   4   2   2       84.98       99.90     10.71 o 
   5   2   2       56.69       41.21     15.21 o 
  -6   3   2        1.84       -3.41     13.51 o 
  -5   3   2      225.95      226.62     12.97 o 
  -4   3   2      274.48      289.80     12.52 o 
  -3   3   2      257.61      206.74     29.75 o 
  -2   3   2     2074.25     2278.74     47.22 o 
  -1   3   2     1781.65     1954.50     48.90 o 
   0   3   2     1377.71     1397.34     35.29 o 
   1   3   2      833.43      876.63     22.67 o 
   2   3   2        0.50       39.02      7.42 o 
   3   3   2      135.22      141.72     12.33 o 
   4   3   2      183.87      183.49     15.17 o 
   5   3   2        0.33       28.39     14.56 o 
  -6   4   2       12.86       27.42     15.94 o 
  -5   4   2      117.24      125.41     15.37 o 
  -4   4   2      184.62      199.39     16.91 o 
  -3   4   2      556.87      597.22     18.43 o 
  -2   4   2       29.96       59.48      8.52 o 
  -1   4   2      349.35      346.11     26.06 o 
   0   4   2     1890.34     1875.49     47.29 o 
   1   4   2        9.64       38.05      6.61 o 
   2   4   2      642.21      757.05     31.03 o 
   3   4   2      584.81      587.39     27.22 o 
   4   4   2       19.88        9.61     10.38 o 
   5   4   2       86.95       97.99     18.70 o 
  -6   5   2        0.58        0.89     15.74 o 
  -5   5   2      102.38       86.64     15.82 o 
  -4   5   2      342.52      316.85     21.17 o 
  -3   5   2        4.71        2.55     11.68 o 
  -2   5   2      341.18      335.60     12.69 o 
  -1   5   2      364.29      362.67     12.78 o 
   0   5   2       58.33       68.39      5.70 o 
   1   5   2      318.38      312.59     17.32 o 
   2   5   2       91.81       89.31     11.07 o 
   3   5   2       24.27       44.58     11.76 o 
   4   5   2      163.30      134.89     12.21 o 
  -5   6   2       24.71       42.06     16.10 o 
  -4   6   2       14.46      -14.80     11.76 o 
  -3   6   2      132.06      166.90     10.61 o 
  -2   6   2      217.23      210.37     17.74 o 
  -1   6   2       26.95       31.82      6.23 o 
   0   6   2      483.51      485.98     16.00 o 
   1   6   2      261.55      212.61     16.14 o 
   2   6   2       13.27       35.00     10.99 o 
   3   6   2       90.07      115.45     21.29 o 
  -5   7   2        0.32       -1.87     16.75 o 
  -4   7   2       37.96       36.83     16.22 o 
  -3   7   2       87.09      112.93     10.38 o 
  -2   7   2       12.43       11.43      7.62 o 
  -1   7   2      163.23      188.12     10.84 o 
   0   7   2      109.50      111.46     13.10 o 
   1   7   2        2.96       -4.58     10.71 o 
   2   7   2      104.04      106.63     15.90 o 
   3   7   2       14.82       21.70     13.83 o 
  -4   8   2       23.65       25.80     17.12 o 
  -3   8   2        5.44        1.21      9.50 o 
  -2   8   2       42.06       53.72      9.58 o 
  -1   8   2       11.18       12.61     13.10 o 
   0   8   2       14.24        7.71     12.57 o 
   1   8   2       70.96       68.99     13.91 o 
   2   8   2       18.57       27.38     15.45 o 
  -2   9   2       61.60       71.47     16.47 o 
  -1   9   2        2.39        9.00     14.20 o 
   0   9   2       43.20       82.26     17.72 o 
   0  -9   3       22.95        6.53     15.49 o 
   1  -9   3        0.17       -1.87     13.71 o 
   2  -9   3       27.23       18.79      7.74 o 
   3  -9   3       24.57       35.33     11.38 o 
  -2  -8   3       79.60       77.06     15.37 o 
  -1  -8   3      150.52      168.61     17.12 o 
   0  -8   3       23.70        5.11     12.94 o 
   1  -8   3       62.08       72.09      7.82 o 
   2  -8   3       98.76      119.55     10.86 o 
   3  -8   3        2.13       -2.95      9.52 o 
   4  -8   3       12.96        6.25     16.02 o 
  -3  -7   3       49.59       46.89     14.93 o 
  -2  -7   3       76.74       88.22     13.63 o 
  -1  -7   3        3.06        2.96     11.60 o 
   0  -7   3       23.23       21.86     11.64 o 
   1  -7   3      467.53      429.77     22.88 o 
   2  -7   3        0.62       -9.37      7.14 o 
   3  -7   3      205.03      220.44     22.61 o 
   4  -7   3       49.51       55.16     15.78 o 
   5  -7   3       46.13       24.54     16.79 o 
  -4  -6   3       10.61        4.23     10.48 o 
  -3  -6   3       31.87       34.85      9.47 o 
  -2  -6   3       20.27       23.46      7.75 o 
  -1  -6   3      551.34      558.63     26.65 o 
   0  -6   3      352.20      535.13     17.63 o 
   1  -6   3        0.09        2.11      5.32 o 
   2  -6   3      470.31      442.16     15.66 o 
   3  -6   3      255.06      276.63     13.13 o 
   4  -6   3        6.13       29.16     13.83 o 
   5  -6   3       50.82       67.49     17.20 o 
  -4  -5   3      108.77      108.18     19.87 o 
  -3  -5   3      112.83      138.12     20.14 o 
  -2  -5   3      173.29      182.93     10.81 o 
  -1  -5   3      444.54      424.51     11.36 o 
   0  -5   3      269.23      272.54     11.06 o 
   1  -5   3      229.68      201.35      9.40 o 
   2  -5   3       49.63       56.52      6.26 o 
   3  -5   3      252.57      252.98     11.84 o 
   4  -5   3      607.24      594.73     28.76 o 
   5  -5   3       32.44       47.46     14.11 o 
   6  -5   3        5.75      -10.55     14.20 o 
  -5  -4   3       54.61       65.67     17.64 o 
  -4  -4   3       81.51       66.88      9.32 o 
  -3  -4   3      267.17      257.24     12.49 o 
  -2  -4   3      302.95      352.05     18.25 o 
  -1  -4   3       51.73       85.30      4.41 o 
   0  -4   3      318.78      522.37     34.15 o 
   1  -4   3      740.55      661.03     18.71 o 
   2  -4   3       50.39       55.37      5.50 o 
   3  -4   3      435.97      434.11     21.46 o 
   4  -4   3      295.95      324.11     20.77 o 
   5  -4   3       15.15       24.13     11.97 o 
   6  -4   3       45.70       32.85     15.21 o 
  -5  -3   3        7.22        3.33     15.09 o 
  -4  -3   3      924.71      882.57     35.69 o 
  -3  -3   3      453.34      441.98     21.31 o 
  -2  -3   3       11.22       41.01      6.49 o 
  -1  -3   3      836.26      792.27     17.37 o 
   0  -3   3     1949.41     1960.44     33.64 o 
   1  -3   3      197.18      182.20      7.11 o 
   2  -3   3      529.08      514.60     15.37 o 
   3  -3   3      101.56      103.10      9.53 o 
   4  -3   3      158.93      144.72     12.33 o 
   5  -3   3      306.92      289.63     14.63 o 
  -5  -2   3       47.52       55.08     15.57 o 
  -4  -2   3       34.46       45.73      7.50 o 
  -3  -2   3      277.09      288.96     11.77 o 
  -2  -2   3     1442.03     1562.84     32.83 o 
  -1  -2   3     1570.93     1773.51     57.18 o 
   0  -2   3     3634.91     3867.58     65.13 o 
   1  -2   3    12738.27    14637.96    456.83 o 
   2  -2   3      748.78      847.94     32.04 o 
   3  -2   3      498.53      469.40     20.52 o 
   5  -2   3       15.17       34.47      7.93 o 
   6  -2   3       18.74       45.71     16.06 o 
  -6  -1   3       85.46       96.17     18.09 o 
  -5  -1   3      117.06      141.35     16.63 o 
  -4  -1   3       28.69       28.91      6.09 o 
  -3  -1   3     1580.47     1663.95     35.45 o 
  -2  -1   3       48.08       41.61      5.96 o 
  -1  -1   3    10716.17    12504.25    252.09 o 
   0  -1   3      126.70       93.25      5.73 o 
   1  -1   3       34.66       54.07      3.69 o 
   2  -1   3     2479.25     2617.04     91.18 o 
   3  -1   3     2435.46     2458.29     86.55 o 
   4  -1   3       18.68       42.95      6.05 o 
   6  -1   3      256.12      250.74     22.55 o 
  -6   0   3       39.84       74.87     15.70 o 
  -5   0   3        4.97       13.30     12.37 o 
  -4   0   3      709.84      683.41     21.05 o 
  -3   0   3      128.89      147.25      6.00 o 
  -2   0   3     2746.84     2847.39     58.30 o 
  -1   0   3     1155.74     1068.33     33.34 o 
   1   0   3     1999.65     1965.06     44.85 o 
   2   0   3     1581.10     1502.02     37.80 o 
   3   0   3      161.63      250.23      9.36 o 
   4   0   3      201.59      233.75     16.31 o 
   5   0   3      191.91      180.65     15.29 o 
   6   0   3        5.94       10.63     15.37 o 
  -6   1   3      117.59      123.22     17.24 o 
  -5   1   3       32.36       72.97     13.30 o 
  -4   1   3       27.09       47.36      6.45 o 
  -3   1   3      365.47      326.32      9.13 o 
  -2   1   3     3663.89     3665.63     92.51 o 
  -1   1   3     2137.27     2537.18     51.68 o 
   0   1   3      952.61      889.51     22.20 o 
   1   1   3     3817.57     3763.43    130.89 o 
   2   1   3        3.79       13.41      3.96 o 
   3   1   3     4165.94     4017.94    141.47 o 
   4   1   3      206.18      208.36     15.78 o 
   5   1   3       38.39       60.88     11.64 o 
   6   1   3       89.58       96.41     17.93 o 
  -6   2   3      209.34      168.53     19.23 o 
  -5   2   3       15.59       33.97     12.45 o 
  -4   2   3       83.33       86.12      7.48 o 
  -3   2   3      571.53      521.33     32.93 o 
  -2   2   3        8.58        5.27      2.11 o 
  -1   2   3     4306.74     5000.26    133.30 o 
   0   2   3     2005.78     1869.20     46.23 o 
   1   2   3      103.03      132.93      4.67 o 
   2   2   3     2185.09     2403.09     85.58 o 
   3   2   3     1170.35     1160.09     44.49 o 
   4   2   3       17.88       34.92      9.17 o 
   5   2   3       42.37       46.32     12.33 o 
  -6   3   3       29.29       29.41     14.20 o 
  -5   3   3      350.80      343.79     15.65 o 
  -4   3   3      707.13      740.06     22.60 o 
  -3   3   3       45.82       56.23     19.96 o 
  -2   3   3     1612.60     1680.68     50.98 o 
  -1   3   3     3241.72     3316.87    166.13 o 
   0   3   3       89.23       92.66      4.88 o 
   1   3   3      373.97      365.28     16.93 o 
   2   3   3      262.42      214.48     13.06 o 
   3   3   3       63.48       72.24      9.41 o 
   4   3   3      281.37      266.44     18.45 o 
   5   3   3       74.97       60.83     10.36 o 
  -6   4   3      245.02      212.25     21.21 o 
  -5   4   3      155.33      180.00     17.97 o 
  -4   4   3       21.46       26.08     10.42 o 
  -3   4   3      352.11      348.06     12.94 o 
  -2   4   3      926.09     1158.13     30.74 o 
  -1   4   3       16.40       12.51      3.90 o 
   0   4   3     1800.45     1825.65     62.48 o 
   1   4   3      438.09      396.56     12.02 o 
   2   4   3       63.78      106.39     10.34 o 
   3   4   3      771.75      740.91     32.29 o 
   4   4   3       92.99      102.94     13.14 o 
   5   4   3       50.23       63.48     11.72 o 
  -6   5   3        6.30        3.93     15.90 o 
  -5   5   3        7.69       -1.10     13.43 o 
  -4   5   3      241.57      240.72     19.10 o 
  -3   5   3      102.11      105.12      9.29 o 
  -2   5   3       19.86       21.45      9.19 o 
  -1   5   3      584.15      579.73     17.71 o 
   0   5   3      307.63      304.62     30.70 o 
   1   5   3       88.78      125.74     11.84 o 
   2   5   3      170.19      176.23     13.75 o 
   3   5   3       30.90       35.73     11.92 o 
   4   5   3       79.93       85.74     13.95 o 
  -5   6   3       38.77       41.49     16.02 o 
  -4   6   3      105.08      138.03     17.60 o 
  -3   6   3       44.02       54.93      8.46 o 
  -2   6   3      314.53      308.07     15.39 o 
  -1   6   3       87.12       97.31      7.75 o 
   0   6   3      262.93      285.78     17.93 o 
   1   6   3      467.16      420.16     22.11 o 
   2   6   3        5.74       18.13     11.80 o 
   3   6   3       14.86        7.87     11.80 o 
  -5   7   3       19.93       35.90     17.81 o 
  -4   7   3       13.08       27.18     15.94 o 
  -3   7   3      445.39      436.81     17.51 o 
  -2   7   3       11.78       11.62      7.64 o 
  -1   7   3       17.78       25.56      7.17 o 
   0   7   3      231.17      205.48     16.83 o 
   1   7   3      152.61      147.35     14.72 o 
   2   7   3       46.07       38.37     13.43 o 
   3   7   3       44.48       18.58     13.83 o 
  -4   8   3       65.96       59.54     17.89 o 
  -3   8   3       28.15       31.92      9.67 o 
  -2   8   3       15.54       23.62      9.50 o 
  -1   8   3       53.06       49.93     13.22 o 
   0   8   3       17.38       11.56     13.63 o 
   1   8   3        8.28        7.10     12.94 o 
  -2   9   3      100.57      121.23     16.91 o 
  -1   9   3        3.96       -1.50     14.68 o 
   0   9   3       15.54       36.06     15.01 o 
   0  -9   4       21.96       36.22     15.29 o 
   1  -9   4        2.63      -12.94     14.48 o 
   2  -9   4        4.73       -2.06      7.74 o 
  -2  -8   4       27.42       28.31     14.89 o 
  -1  -8   4      145.76      147.39     17.40 o 
   0  -8   4       98.08       89.52     14.89 o 
   1  -8   4        3.67        7.99      6.49 o 
   2  -8   4       91.55      103.14     14.80 o 
   3  -8   4       39.77       40.28     10.77 o 
   4  -8   4        6.50        3.93     16.06 o 
  -3  -7   4        2.20        1.54     13.91 o 
  -2  -7   4       39.12       49.36     13.02 o 
  -1  -7   4       51.30       48.71     12.65 o 
   0  -7   4        1.10       -1.05     10.02 o 
   1  -7   4      283.93      284.18     10.31 o 
   2  -7   4       31.74       40.94      8.38 o 
   3  -7   4      100.27       91.35     13.93 o 
   4  -7   4      144.04      188.97     19.18 o 
   5  -7   4        2.63       12.25     16.47 o 
  -4  -6   4       50.44       36.79     10.73 o 
  -3  -6   4       75.79       84.30     10.18 o 
  -2  -6   4       16.91       14.09      7.85 o 
  -1  -6   4      249.30      239.71     16.99 o 
   0  -6   4     1692.75     1598.10     32.68 o 
   1  -6   4       91.22       89.65      7.21 o 
   2  -6   4      185.64      190.13     10.57 o 
   3  -6   4      327.03      339.63     14.87 o 
   4  -6   4      306.87      322.69     22.35 o 
   5  -6   4       36.81       42.22     15.21 o 
  -4  -5   4      119.99      132.83     12.16 o 
  -3  -5   4      385.35      428.58     17.30 o 
  -2  -5   4       35.60       31.82      9.92 o 
  -1  -5   4      462.03      428.69     11.48 o 
   0  -5   4       28.33       73.66     11.32 o 
   1  -5   4       84.86       80.77      6.31 o 
   2  -5   4      200.08      204.88     10.32 o 
   4  -5   4      110.35      134.29     14.48 o 
   5  -5   4      125.95      117.26     17.16 o 
   6  -5   4        2.19      -20.44     13.63 o 
  -5  -4   4       94.61       80.39     18.05 o 
  -4  -4   4        1.78        7.42      9.98 o 
  -3  -4   4      131.48      126.44      8.94 o 
  -2  -4   4      820.56      844.27     24.74 o 
  -1  -4   4      254.59      347.69      9.47 o 
   0  -4   4     1838.94     1899.44     32.96 o 
   1  -4   4     2570.13     2333.87     58.56 o 
   2  -4   4     1049.01     1174.48     31.45 o 
   3  -4   4       77.43       85.95     10.87 o 
   4  -4   4     1682.46     1579.12     59.83 o 
   5  -4   4       20.13       31.84     12.98 o 
   6  -4   4       24.99       29.81     13.59 o 
  -5  -3   4      123.79      122.90     19.47 o 
  -4  -3   4      269.43      289.76     21.62 o 
  -3  -3   4      680.44      647.46     35.69 o 
  -2  -3   4      490.04      589.13     14.37 o 
   0  -3   4     1771.27     1705.38     29.43 o 
   1  -3   4       40.13       31.14      3.35 o 
   2  -3   4      994.52     1020.20     38.29 o 
   3  -3   4     1266.72     1252.73     47.46 o 
   4  -3   4        9.58        7.79      8.88 o 
   5  -3   4      280.46      273.08     14.29 o 
  -5  -2   4        9.04       33.83     14.56 o 
  -4  -2   4      298.44      279.66     22.02 o 
  -3  -2   4        6.87       10.36      4.90 o 
  -2  -2   4     1010.56     1071.02     23.03 o 
  -1  -2   4     2861.11     2886.42     59.00 o 
   0  -2   4      226.71      254.78      6.57 o 
   1  -2   4     6280.83     7093.85    172.77 o 
   2  -2   4     2235.83     2372.27     83.39 o 
   3  -2   4      249.47      259.79     14.07 o 
   4  -2   4      404.58      359.60     18.29 o 
   5  -2   4       89.73       92.47     10.02 o 
   6  -2   4        0.14        4.95     14.84 o 
  -6  -1   4       41.81       59.06     16.99 o 
  -5  -1   4     1421.09     1223.04     53.05 o 
  -4  -1   4       11.87        6.49     10.06 o 
  -3  -1   4      893.42      864.00     19.36 o 
  -2  -1   4      810.31      892.79     19.27 o 
  -1  -1   4    23609.74    25395.94    513.09 o 
   0  -1   4      229.01      218.38      7.81 o 
   1  -1   4       56.57       38.24      2.29 o 
   2  -1   4      152.03      120.79      8.36 o 
   3  -1   4     1438.78     1787.80     63.80 o 
   4  -1   4      244.82      209.65     10.52 o 
   5  -1   4      193.28      268.83     20.40 o 
   6  -1   4      265.81      268.02     23.08 o 
  -6   0   4       52.51       56.91     16.35 o 
  -5   0   4        8.45       12.29     13.63 o 
  -4   0   4      473.34      420.45     15.26 o 
  -3   0   4      408.79      398.83     10.28 o 
  -2   0   4      249.40      281.01      7.81 o 
  -1   0   4     3498.36     3470.29     87.15 o 
   0   0   4     2064.03     2125.66     73.62 o 
   1   0   4      512.34      523.26     19.02 o 
   2   0   4      882.83      818.17     31.52 o 
   3   0   4     1204.41     1209.19     31.69 o 
   4   0   4        1.22        8.88      8.80 o 
   5   0   4      182.55      197.24     16.59 o 
   6   0   4        1.65      -15.82     14.97 o 
  -6   1   4        7.31       14.36     14.52 o 
  -5   1   4       13.69       14.82     10.12 o 
  -4   1   4      485.41      527.70     18.07 o 
  -3   1   4        0.83        3.43      4.06 o 
  -2   1   4     2144.85     1997.46     51.19 o 
  -1   1   4     1558.81     1638.59     36.73 o 
   0   1   4        2.34        2.70      1.29 o 
   1   1   4     5299.28     5301.00    164.29 o 
   2   1   4      259.43      213.55     12.29 o 
   3   1   4      283.36      389.62     18.78 o 
   4   1   4      375.76      384.55     21.01 o 
   5   1   4       17.86       32.41     11.80 o 
   6   1   4       20.00       27.78     16.35 o 
  -6   2   4        5.21        3.97     14.11 o 
  -5   2   4      258.33      279.66     14.33 o 
  -4   2   4        3.25        9.00      7.54 o 
  -3   2   4     1125.02     1081.23     29.58 o 
  -2   2   4       50.81       28.57      3.78 o 
  -1   2   4      687.49      755.49     25.69 o 
   0   2   4     2735.73     2674.48     65.75 o 
   1   2   4     2145.60     2246.49     55.46 o 
   2   2   4     1286.73     1629.61     59.26 o 
   3   2   4      996.38     1067.98     41.61 o 
   4   2   4      281.05      270.45     18.37 o 
   5   2   4        7.06       19.02     11.92 o 
  -6   3   4      108.83       86.72     15.98 o 
  -5   3   4      109.67      106.78     10.07 o 
  -4   3   4      790.50      788.24     23.76 o 
  -3   3   4      687.21      650.40     19.37 o 
  -2   3   4      608.19      622.97     24.94 o 
  -1   3   4     1870.87     1841.30    105.58 o 
   0   3   4      265.94      252.32      8.37 o 
   2   3   4      623.35      557.05     23.77 o 
   3   3   4        1.10        6.57      7.91 o 
   4   3   4      182.65      194.12     17.20 o 
   5   3   4      193.50      172.83     17.08 o 
  -6   4   4       23.99       37.23     15.09 o 
  -5   4   4      107.12      126.83     15.78 o 
  -4   4   4       31.47       31.35     11.68 o 
  -3   4   4       36.99       50.56      8.15 o 
  -2   4   4      929.36      956.14     26.11 o 
  -1   4   4      109.16      112.80      6.22 o 
   0   4   4      818.82      910.84     98.42 o 
   1   4   4     1107.69     1036.06     27.08 o 
   2   4   4       73.68      102.74     10.46 o 
   3   4   4      510.04      534.46     25.96 o 
   4   4   4      125.25      173.80     16.35 o 
   5   4   4        7.69       17.54     10.37 o 
  -6   5   4       24.99       11.56     16.31 o 
  -5   5   4       16.18       26.85     13.95 o 
  -4   5   4       55.24       31.35     11.44 o 
  -3   5   4      120.81      160.09      9.69 o 
  -2   5   4       93.65      101.69     11.19 o 
  -1   5   4      484.65      439.28     14.23 o 
   0   5   4      473.77      491.85     15.26 o 
   1   5   4       18.93       23.00      7.63 o 
   2   5   4      128.90      138.59     12.33 o 
   3   5   4      155.44      159.12     14.93 o 
   4   5   4        4.69        8.36     13.10 o 
  -5   6   4       21.95       -2.72     15.29 o 
  -4   6   4      153.92      181.75     17.48 o 
  -3   6   4        1.64        6.83     17.54 o 
  -2   6   4      145.47      142.72      8.79 o 
  -1   6   4      312.26      289.29     12.32 o 
   0   6   4       29.88       46.72     10.22 o 
   1   6   4      321.21      311.95     18.90 o 
   2   6   4       71.07       70.82     12.49 o 
   3   6   4        4.13       -4.42     12.90 o 
  -5   7   4       50.76       54.19     17.89 o 
  -4   7   4        0.09        0.61     15.41 o 
  -3   7   4       24.70       33.31      8.87 o 
  -2   7   4      112.73      121.36     10.14 o 
  -1   7   4       35.17       44.24      7.84 o 
   0   7   4      152.77      145.65     14.11 o 
   1   7   4        3.63       17.52     12.21 o 
   2   7   4        0.16       24.13     14.16 o 
   3   7   4       55.55       60.35     16.47 o 
  -4   8   4       67.79       69.48     16.95 o 
  -3   8   4      126.21      116.11     12.67 o 
  -2   8   4        0.20        4.27      8.68 o 
  -1   8   4       56.30       78.16     14.84 o 
   0   8   4       70.99       67.00     14.20 o 
   1   8   4        0.28       -3.49     13.30 o 
  -2   9   4       65.47       81.04     16.06 o 
  -1   9   4       17.10       30.78     15.57 o 
   0  -9   5        3.56        8.27     14.89 o 
   1  -9   5       22.79       28.31     14.32 o 
   2  -9   5        3.38        0.91      7.94 o 
  -2  -8   5        0.27      -10.63     13.71 o 
  -1  -8   5       68.36       77.71     15.62 o 
   0  -8   5      117.99      168.24     17.81 o 
   1  -8   5       21.55       25.46      7.15 o 
   2  -8   5       32.11       30.41      8.67 o 
   3  -8   5       81.54       79.76     24.92 o 
   4  -8   5        5.24        0.08     15.78 o 
  -3  -7   5       26.68       41.25     15.05 o 
  -2  -7   5        0.84       13.47     11.80 o 
  -1  -7   5      113.15      127.11     14.97 o 
   0  -7   5        4.27        7.95     10.67 o 
   1  -7   5      152.44      171.90      7.97 o 
   2  -7   5      110.72      144.50     23.55 o 
   3  -7   5        8.92        9.33      8.36 o 
   4  -7   5      307.39      314.70     24.21 o 
   5  -7   5       44.43       35.29     16.35 o 
  -4  -6   5       62.50       57.07     18.33 o 
  -3  -6   5       72.01       55.33      9.93 o 
  -2  -6   5      102.56      105.71      9.72 o 
  -1  -6   5        5.98       21.82     10.79 o 
   0  -6   5       22.76       50.21      5.25 o 
   1  -6   5      331.42      334.20     10.65 o 
   2  -6   5        0.83        1.14      5.75 o 
   3  -6   5      132.83      162.02     10.35 o 
   4  -6   5      210.15      201.42     17.85 o 
   5  -6   5        0.04        4.22     14.28 o 
  -4  -5   5      144.90      132.91     18.82 o 
  -3  -5   5      527.22      519.06     26.83 o 
  -2  -5   5       40.18       41.81      7.08 o 
  -1  -5   5      101.12      127.92     10.20 o 
   0  -5   5      641.92      691.66     13.54 o 
   1  -5   5        8.50        8.19      7.02 o 
   2  -5   5      149.26      157.04     12.27 o 
   3  -5   5        5.38       21.62      9.13 o 
   4  -5   5        0.18       22.67     10.91 o 
   5  -5   5      129.07      129.22     16.26 o 
   6  -5   5       30.97        3.85     15.05 o 
  -5  -4   5       40.93       48.06     17.28 o 
  -4  -4   5       11.38       17.40     13.67 o 
  -3  -4   5        4.85        0.45      6.72 o 
  -2  -4   5      666.51      662.57     20.43 o 
  -1  -4   5      862.20     1025.92     22.50 o 
   0  -4   5       36.40       37.18      4.48 o 
   1  -4   5     3015.20     2801.35     69.93 o 
   2  -4   5     2311.06     2387.26     70.31 o 
   3  -4   5       23.77       44.41      9.04 o 
   4  -4   5      343.79      380.25     21.09 o 
   5  -4   5      115.14       97.71     14.84 o 
   6  -4   5        2.65        4.50     14.03 o 
  -5  -3   5       42.04       31.64     15.45 o 
  -4  -3   5        3.21       33.99     14.11 o 
  -3  -3   5      518.80      501.07     52.34 o 
  -2  -3   5      953.94      961.82     21.36 o 
  -1  -3   5     4524.45     5500.60    111.90 o 
   0  -3   5      547.73      461.78     10.72 o 
   1  -3   5      511.66      432.77     18.54 o 
   2  -3   5      899.15      963.30     36.34 o 
   3  -3   5     6031.56     6122.11    212.45 o 
   4  -3   5       17.99       22.88      9.57 o 
   5  -3   5      114.95      103.47     12.57 o 
  -5  -2   5       46.02       41.09     15.66 o 
  -4  -2   5      287.70      332.10     22.02 o 
  -3  -2   5      405.78      410.01     11.46 o 
  -2  -2   5      416.79      449.69     10.96 o 
  -1  -2   5     3023.67     3071.05     62.83 o 
   0  -2   5      203.48      152.84      4.98 o 
   1  -2   5     1032.52     1183.05     23.35 o 
   2  -2   5     2475.55     2547.24     89.35 o 
   3  -2   5      223.54      236.50     14.32 o 
   4  -2   5      131.08      130.60     10.71 o 
   5  -2   5      129.01      141.03     10.61 o 
   6  -2   5       13.57       37.72     14.56 o 
  -6  -1   5       17.19       18.82     16.43 o 
  -5  -1   5      427.97      427.46     26.24 o 
  -4  -1   5       90.14       85.46     12.74 o 
  -3  -1   5       92.08      121.21      6.52 o 
  -2  -1   5     1854.32     1850.89     38.41 o 
  -1  -1   5      770.41      712.12     18.82 o 
   0  -1   5       77.64       63.62      2.70 o 
   1  -1   5      406.53      321.59     11.90 o 
   2  -1   5      993.51     1028.80     37.19 o 
   3  -1   5     2504.10     2641.42     92.72 o 
   4  -1   5      734.03      650.65     19.98 o 
   5  -1   5        1.38       -1.10     11.80 o 
   6  -1   5      118.20       94.38     18.25 o 
  -6   0   5      310.13      250.54     22.92 o 
  -5   0   5       38.26       28.07     12.70 o 
  -4   0   5      106.23       97.55      7.54 o 
  -3   0   5      431.70      390.60     10.04 o 
  -2   0   5     1413.47     1437.66     29.92 o 
  -1   0   5     2265.61     2573.00     64.80 o 
   0   0   5     5496.74     5593.33    192.13 o 
   1   0   5      192.47      164.79      7.26 o 
   2   0   5      109.89       72.41      3.26 o 
   3   0   5     2349.28     2530.29     91.22 o 
   4   0   5      199.11      192.25     16.47 o 
   5   0   5       46.05       64.77     12.90 o 
  -6   1   5       37.31       27.30     15.74 o 
  -5   1   5        5.48        5.36     10.55 o 
  -4   1   5      928.76      951.65     27.50 o 
  -3   1   5      426.29      519.62     41.07 o 
  -2   1   5      305.18      248.15      8.56 o 
  -1   1   5     7305.73     8136.57    183.46 o 
   0   1   5     1326.36     1367.61     34.23 o 
   1   1   5     2596.83     2625.89     90.61 o 
   2   1   5      302.06      226.92      7.45 o 
   3   1   5       25.41       41.82      7.63 o 
   4   1   5      288.13      281.49     18.74 o 
   5   1   5      138.32      150.76     15.53 o 
  -6   2   5      146.79      133.36     18.17 o 
  -5   2   5      412.37      442.95     17.53 o 
  -4   2   5      148.09      164.80     13.75 o 
  -3   2   5      776.96      767.91     31.17 o 
  -2   2   5     1744.13     1834.41     38.11 o 
  -1   2   5      329.01      329.26      9.65 o 
   0   2   5     1376.53     1316.82     33.05 o 
   1   2   5     3615.07     3921.28     96.03 o 
   2   2   5      213.14      370.47     17.36 o 
   3   2   5      561.46      535.47     24.01 o 
   4   2   5      654.01      616.39     28.84 o 
   5   2   5        2.37       20.28     12.37 o 
  -6   3   5       61.50       78.00     16.26 o 
  -5   3   5        0.38       -1.54      7.71 o 
  -4   3   5      408.28      373.69     18.52 o 
  -3   3   5     1045.47      981.99     27.29 o 
  -2   3   5       14.81       15.81      2.70 o 
  -1   3   5      485.80      446.91     18.25 o 
   0   3   5     1086.73     1006.19     26.05 o 
   1   3   5       38.11       58.77      3.70 o 
   2   3   5      474.70      482.95     22.23 o 
   3   3   5      134.35      157.13     12.78 o 
   4   3   5       29.59       54.67     11.32 o 
   5   3   5      229.39      218.09     18.94 o 
  -6   4   5        2.96        9.00     14.52 o 
  -5   4   5       26.73       44.01     14.40 o 
  -4   4   5      183.75      174.45     15.29 o 
  -3   4   5       47.52       64.34     11.46 o 
  -2   4   5      797.45      802.46     22.33 o 
  -1   4   5      531.15      473.11     14.19 o 
   1   4   5     1453.61     1431.61     36.64 o 
   2   4   5      441.08      404.22     20.16 o 
   3   4   5      101.96       97.26     11.88 o 
   4   4   5       95.98       91.79     13.59 o 
   5   4   5       13.70        7.87     13.87 o 
  -6   5   5       21.35       16.59     16.43 o 
  -5   5   5       61.01       65.59     16.35 o 
  -4   5   5        3.80       30.58     12.21 o 
  -3   5   5      719.51      681.52     20.97 o 
  -2   5   5      297.52      318.21     24.90 o 
  -1   5   5       99.16       97.79      6.72 o 
   0   5   5      406.12      424.83     14.25 o 
   1   5   5      749.21      716.57     30.58 o 
   2   5   5       17.09       10.83      8.92 o 
   3   5   5      166.13      164.63     16.06 o 
   4   5   5       40.64       45.51     13.06 o 
  -5   6   5        1.39       -7.95     15.45 o 
  -4   6   5      165.03      148.69     16.87 o 
  -3   6   5      122.94      168.14     18.21 o 
  -2   6   5        1.59        5.75      6.23 o 
  -1   6   5      321.84      333.48     13.17 o 
   0   6   5       51.45       63.56     10.26 o 
   1   6   5       11.43       34.72     10.06 o 
   2   6   5      123.54      127.32     13.87 o 
   3   6   5       56.61       57.76     13.47 o 
  -5   7   5       44.33       40.84     18.54 o 
  -4   7   5       40.21       51.63     16.83 o 
  -3   7   5        3.08        9.79      8.45 o 
  -2   7   5      213.21      212.01     11.98 o 
  -1   7   5      205.58      197.53     12.63 o 
   0   7   5        8.11       13.30      9.73 o 
   1   7   5      274.63      265.55     19.23 o 
   2   7   5       59.47       38.21     13.59 o 
  -4   8   5       20.81       47.46     17.16 o 
  -3   8   5      102.09      106.68     11.76 o 
  -2   8   5       27.11       25.16      9.67 o 
  -1   8   5       15.81       14.64     12.25 o 
   0   8   5       36.28       96.86     15.37 o 
   1   8   5       10.78       25.11     13.47 o 
  -1   9   5       21.10       27.38     14.16 o 
   0  -9   6        2.32       -0.97     15.53 o 
   1  -9   6       20.88       18.50     14.72 o 
   2  -9   6       27.21       13.87     10.21 o 
  -2  -8   6       21.85       40.88     16.26 o 
  -1  -8   6       15.63       13.59     13.59 o 
   0  -8   6      463.29      446.81     26.32 o 
   1  -8   6       83.83       95.49      8.28 o 
   2  -8   6        0.27       -3.69      7.55 o 
   3  -8   6       99.44      105.29     17.04 o 
   4  -8   6      283.72      227.78     22.11 o 
  -3  -7   6       88.35       87.24     16.43 o 
  -2  -7   6       32.31       49.52     14.44 o 
  -1  -7   6      128.71      159.77     16.02 o 
   0  -7   6       36.35       45.99      8.15 o 
   1  -7   6       25.52       31.58      6.24 o 
   2  -7   6      135.40      136.55      8.06 o 
   3  -7   6       22.67       38.78      9.33 o 
   4  -7   6      105.11       89.56     15.49 o 
   5  -7   6       62.54       64.08     17.40 o 
  -3  -6   6       24.43       21.36      9.59 o 
  -2  -6   6      165.47      159.33     10.55 o 
  -1  -6   6      178.87      178.10     15.49 o 
   0  -6   6       63.68       87.97     13.93 o 
   1  -6   6      409.04      381.98     13.87 o 
   2  -6   6      265.15      245.76     32.04 o 
   3  -6   6       15.76       16.44      7.51 o 
   4  -6   6      310.74      296.98     21.38 o 
   5  -6   6       26.84       35.69     14.44 o 
  -4  -5   6       45.65       40.72     15.05 o 
  -3  -5   6      392.33      365.80     15.54 o 
  -2  -5   6      330.47      300.48     12.87 o 
  -1  -5   6      248.29      326.58     10.00 o 
   0  -5   6     1008.66      967.40     21.54 o 
   1  -5   6      200.90      196.88      7.32 o 
   2  -5   6       25.15       38.67      6.02 o 
   4  -5   6      134.79      139.73     15.49 o 
   5  -5   6       71.46       67.37     15.01 o 
  -5  -4   6        2.70       18.62     16.14 o 
  -4  -4   6       50.57       65.95     16.51 o 
  -3  -4   6       59.56       65.85     13.97 o 
  -2  -4   6      167.33      168.06      9.46 o 
  -1  -4   6     1001.99     1057.34     23.20 o 
   0  -4   6      571.65      593.37     28.46 o 
   1  -4   6     1718.91     1687.70     33.57 o 
   2  -4   6     2611.78     2701.99     68.08 o 
   3  -4   6       39.85       59.22     10.02 o 
   4  -4   6      129.36      137.01     13.22 o 
   5  -4   6      186.96      183.13     15.90 o 
   6  -4   6        6.45        3.65     12.25 o 
  -5  -3   6      296.60      262.91     23.48 o 
  -4  -3   6      235.97      246.77     21.82 o 
  -3  -3   6      198.62      192.66     12.39 o 
  -2  -3   6      847.61      813.00     18.52 o 
  -1  -3   6     2259.88     2720.57     56.13 o 
   0  -3   6       21.05       10.38      2.31 o 
   1  -3   6      748.79      641.49     13.82 o 
   2  -3   6      279.73      314.26     15.25 o 
   3  -3   6      492.70      632.21     27.13 o 
   4  -3   6      201.09      184.10     14.20 o 
   5  -3   6        6.02       16.55      9.77 o 
  -5  -2   6       40.98       53.38     15.01 o 
  -4  -2   6       93.69       89.15     13.71 o 
  -3  -2   6      898.55      874.77     26.86 o 
  -1  -2   6     2176.04     2169.54     44.79 o 
   0  -2   6     1333.39     1235.33     25.86 o 
   1  -2   6      165.75      155.63      5.66 o 
   2  -2   6      586.11      547.52     21.94 o 
   3  -2   6      854.47      804.91     31.60 o 
   4  -2   6       36.70       28.92      7.67 o 
   5  -2   6       75.93       59.94      9.75 o 
  -6  -1   6        0.31      -11.44     15.21 o 
  -5  -1   6       56.66       88.30     14.56 o 
  -4  -1   6      178.85      176.15     16.47 o 
  -3  -1   6      174.75      245.74     16.57 o 
  -2  -1   6     1232.10     1219.81     25.81 o 
  -1  -1   6      702.81      629.51     13.73 o 
   0  -1   6      384.81      445.87     16.99 o 
   1  -1   6      613.54      541.88     20.20 o 
   2  -1   6     3545.31     3417.18     81.38 o 
   3  -1   6      277.74      316.69     15.37 o 
   4  -1   6      661.37      615.51     32.79 o 
   5  -1   6       97.20      132.02     15.78 o 
  -6   0   6       48.40       22.59     15.13 o 
  -5   0   6      223.27      188.08     17.56 o 
  -4   0   6       36.90       44.53      6.44 o 
  -3   0   6      171.52      158.60      5.91 o 
  -2   0   6      170.94      284.68     10.67 o 
  -1   0   6      162.70      210.14      6.91 o 
   0   0   6     4183.46     4194.05    144.80 o 
   1   0   6     2291.84     2135.52     74.02 o 
   2   0   6     2914.43     3388.45     83.62 o 
   3   0   6     1370.30     1391.19     31.58 o 
   4   0   6      541.37      518.88     26.12 o 
   5   0   6       15.65       19.75     12.33 o 
  -6   1   6      236.06      224.86     20.56 o 
  -5   1   6       10.82       14.93      7.88 o 
  -4   1   6      781.54      730.07     22.52 o 
  -3   1   6     1449.00     1413.66     41.69 o 
  -2   1   6      163.59      205.68      8.01 o 
  -1   1   6     6924.02     7732.87    156.34 o 
   0   1   6     2843.17     2881.91     70.64 o 
   2   1   6      457.61      349.54     13.59 o 
   3   1   6      283.11      285.58     16.51 o 
   4   1   6       85.72      108.29     12.17 o 
   5   1   6      202.97      182.76     16.35 o 
  -6   2   6       17.93       34.52     13.79 o 
  -5   2   6      293.31      285.16     17.74 o 
  -4   2   6      314.91      321.84     13.52 o 
  -3   2   6       74.67       98.30      6.40 o 
  -2   2   6      900.71      860.31     18.71 o 
  -1   2   6     2020.42     2087.68     51.75 o 
   0   2   6      167.42      141.37      8.50 o 
   1   2   6     2578.84     2849.83     81.32 o 
   2   2   6      661.50      672.36     27.50 o 
   3   2   6      148.95      156.52     13.26 o 
   4   2   6      729.89      754.90     33.58 o 
   5   2   6       16.84        8.19     11.56 o 
  -6   3   6       23.58        7.99     14.52 o 
  -5   3   6       83.96       91.11     13.20 o 
  -4   3   6       53.67       59.22      7.57 o 
  -3   3   6      268.27      294.01     14.28 o 
  -2   3   6      249.59      229.01      6.97 o 
  -1   3   6       17.11        8.07      3.16 o 
   0   3   6     1467.23     1380.51     46.22 o 
   1   3   6      140.91      121.15     10.44 o 
   2   3   6      111.88      122.82     10.26 o 
   3   3   6      357.96      366.82     20.64 o 
   4   3   6       13.33       23.08     11.80 o 
   5   3   6      107.91      119.12     15.57 o 
  -6   4   6       25.21        7.63     14.97 o 
  -5   4   6        4.00        9.57     13.91 o 
  -4   4   6      227.12      226.69     19.23 o 
  -3   4   6      257.17      241.62      8.34 o 
  -2   4   6      201.90      178.64     14.26 o 
  -1   4   6      825.83      762.95     20.98 o 
   0   4   6      146.16      120.67      7.81 o 
   1   4   6     1075.68     1212.29     45.83 o 
   2   4   6      532.61      500.27     23.32 o 
   3   4   6       12.37       20.56     10.55 o 
   4   4   6       23.49       25.19     12.86 o 
  -5   5   6       81.96       72.03     16.63 o 
  -4   5   6       77.28       73.49     13.55 o 
  -3   5   6        3.03       11.90      6.21 o 
  -2   5   6      334.34      326.72     12.26 o 
  -1   5   6       58.03       66.33      7.02 o 
   0   5   6      100.09      131.67      7.95 o 
   1   5   6      167.68      206.65     15.53 o 
   2   5   6       34.40       34.44     10.46 o 
   3   5   6       69.93       78.77     13.06 o 
   4   5   6      131.41      127.80     16.18 o 
  -5   6   6        5.90      -15.45     15.29 o 
  -4   6   6      160.42      188.64     18.09 o 
  -3   6   6      399.83      419.69     16.42 o 
  -2   6   6       83.04       96.57      9.45 o 
  -1   6   6       97.12       95.02      7.71 o 
   0   6   6      206.14      223.61     15.94 o 
   1   6   6       96.48      109.84     12.90 o 
   2   6   6       80.15       69.44     12.70 o 
   3   6   6       97.48       85.26     14.48 o 
  -5   7   6       17.46       21.21     16.87 o 
  -4   7   6       92.23       68.51     15.82 o 
  -3   7   6        1.52      -13.59      9.71 o 
  -2   7   6      175.31      157.85     10.71 o 
  -1   7   6      294.72      282.11     13.66 o 
   0   7   6       33.55       44.45     11.36 o 
   1   7   6      254.04      238.49     18.54 o 
   2   7   6      139.19      114.78     16.02 o 
  -4   8   6      211.14      170.19     20.24 o 
  -3   8   6       24.60       22.02     15.62 o 
  -2   8   6       59.87       63.49      9.90 o 
  -1   8   6        1.14       -6.65     12.49 o 
   0   8   6      515.62      396.96     23.44 o 
   1   8   6       16.86       44.41     14.20 o 
  -1   9   6       23.09       31.60     14.97 o 
   0  -9   7       10.93       11.15     15.09 o 
   1  -9   7        4.72       24.54     16.14 o 
   2  -9   7       41.28       40.75      8.94 o 
  -2  -8   7       37.82       23.97     16.14 o 
  -1  -8   7        0.51        1.34     14.32 o 
   0  -8   7        4.17       26.32     12.41 o 
   1  -8   7      121.29      121.90      8.67 o 
   2  -8   7       19.31       17.18      8.26 o 
   3  -8   7       63.24       55.79      8.89 o 
  -3  -7   7      108.12      121.96     17.81 o 
  -2  -7   7      110.84      106.67     16.18 o 
  -1  -7   7       45.18       52.65     13.75 o 
   0  -7   7       95.53      107.88     10.48 o 
   1  -7   7       17.16       20.72      6.10 o 
   2  -7   7       49.96       56.23      7.23 o 
   3  -7   7       19.92       11.48     12.33 o 
   4  -7   7        4.01        2.23     14.32 o 
   5  -7   7       29.16        9.33     16.55 o 
  -3  -6   7        0.53       -2.02      8.57 o 
  -2  -6   7       95.22       86.43      9.50 o 
  -1  -6   7      474.48      484.61     24.98 o 
   0  -6   7        8.54       13.07      8.31 o 
   1  -6   7      177.89      195.35      8.50 o 
   2  -6   7      664.18      622.21     22.37 o 
   3  -6   7      418.93      386.37     22.15 o 
   4  -6   7       72.86       51.67     13.75 o 
   5  -6   7       63.85       58.93     16.71 o 
  -4  -5   7        4.40       -6.94     15.29 o 
  -3  -5   7      105.03      101.77      9.86 o 
  -2  -5   7      529.89      492.72     17.10 o 
  -1  -5   7      306.77      416.71     11.50 o 
   0  -5   7      430.11      407.40     17.69 o 
   1  -5   7      401.34      366.69     10.04 o 
   2  -5   7        5.54       -4.54      6.90 o 
   3  -5   7     3537.90     3289.53    117.34 o 
   4  -5   7      200.21      171.89     15.66 o 
   5  -5   7        6.34       27.82     12.74 o 
  -5  -4   7       55.82       41.17     16.63 o 
  -4  -4   7       36.27       33.95     14.11 o 
  -3  -4   7      176.18      194.89     11.21 o 
  -2  -4   7        1.00       -3.86      5.25 o 
  -1  -4   7      595.83      588.44     14.19 o 
   0  -4   7     1497.52     1436.72     30.50 o 
   1  -4   7      290.61      301.26      8.37 o 
   2  -4   7     1857.24     1900.39     69.64 o 
   3  -4   7      336.55      351.65     18.70 o 
   4  -4   7       11.09       -3.04      9.21 o 
   5  -4   7      121.90      135.43     14.52 o 
   6  -4   7       36.77       50.01     15.09 o 
  -5  -3   7      201.21      177.61     20.81 o 
  -4  -3   7      407.31      387.43     24.38 o 
  -3  -3   7        7.48       -1.10      5.80 o 
  -2  -3   7      529.57      457.98     11.70 o 
  -1  -3   7     1673.56     1721.03     36.16 o 
   0  -3   7      102.30      111.94      4.67 o 
   1  -3   7      390.71      340.72      8.45 o 
   3  -3   7       86.81       74.39      9.57 o 
   4  -3   7      396.98      365.12     20.04 o 
   5  -3   7       49.90       45.83     10.75 o 
  -5  -2   7       51.56       37.11     14.48 o 
  -4  -2   7        0.26       -9.69     10.67 o 
  -3  -2   7      783.56      749.45     17.47 o 
  -2  -2   7     3264.88     3113.65     64.06 o 
  -1  -2   7      490.40      560.51     12.91 o 
   0  -2   7     2263.67     2209.62     45.44 o 
   1  -2   7     1826.66     2072.08     48.02 o 
   2  -2   7     1101.85     1237.43     39.00 o 
   3  -2   7     1385.75     1326.19     49.08 o 
   4  -2   7      442.09      389.58     19.71 o 
   5  -2   7        3.04       -5.31     13.38 o 
  -6  -1   7        5.65       14.93     15.57 o 
  -5  -1   7        9.06        1.62     12.82 o 
  -4  -1   7      161.23      177.77     15.49 o 
  -3  -1   7      956.14     1010.55     22.31 o 
  -1  -1   7     1004.91      943.32     22.34 o 
   0  -1   7     3435.75     3871.56    133.64 o 
   1  -1   7      256.70      251.15     10.87 o 
   2  -1   7     1955.31     1724.05     40.23 o 
   3  -1   7       95.29       87.51      4.93 o 
   4  -1   7      207.53      241.67      8.27 o 
   5  -1   7      234.66      247.05     20.44 o 
  -6   0   7        3.19       29.41     14.76 o 
  -5   0   7      293.18      288.79     22.55 o 
  -4   0   7      423.48      443.67     15.89 o 
  -3   0   7        0.93        2.20      4.53 o 
  -2   0   7     3857.78     3968.13    100.03 o 
  -1   0   7      687.60      683.62     18.51 o 
   0   0   7      468.34      503.39     19.43 o 
   1   0   7     3630.23     3486.45    120.26 o 
   2   0   7     4315.96     4720.71    115.85 o 
   3   0   7      221.18      211.60     14.84 o 
   4   0   7      624.63      582.76     28.55 o 
   5   0   7      178.16      174.57     17.56 o 
  -6   1   7      185.72      163.62     19.23 o 
  -5   1   7       80.85      101.02     13.26 o 
  -4   1   7      229.11      208.76     10.90 o 
  -3   1   7     1869.22     1835.28     48.13 o 
  -2   1   7      975.29     1036.83     38.13 o 
  -1   1   7     2361.80     2624.20     53.69 o 
   0   1   7     1877.45     1875.60     46.64 o 
   1   1   7      538.70      552.09     15.05 o 
   2   1   7      151.71      131.78      7.34 o 
   3   1   7      475.25      464.13     22.23 o 
   4   1   7        2.06        7.67      9.53 o 
   5   1   7      177.52      194.53     17.16 o 
  -6   2   7       12.43       16.43     15.21 o 
  -5   2   7       82.99       96.35      9.58 o 
  -4   2   7      268.93      243.49     11.68 o 
  -3   2   7      168.77      142.22      7.81 o 
  -2   2   7      204.26      166.29      5.50 o 
  -1   2   7     2430.04     2393.82     59.18 o 
   0   2   7       80.89       82.43      8.62 o 
   1   2   7      930.85     1067.12     31.45 o 
   2   2   7     1918.77     1909.26     47.91 o 
   3   2   7        3.37       13.18      8.07 o 
   4   2   7      446.25      452.40     23.85 o 
   5   2   7       41.98       61.65     14.48 o 
  -6   3   7        1.38       20.36     13.75 o 
  -5   3   7      143.50      162.75     14.11 o 
  -4   3   7       30.36       44.32      6.94 o 
  -3   3   7      498.03      406.34     13.90 o 
  -2   3   7      681.01      653.67     15.07 o 
  -1   3   7       76.83       81.35      4.76 o 
   0   3   7     1158.76     1122.55     35.79 o 
   1   3   7     1943.91     2090.48     52.21 o 
   2   3   7       34.13       38.45      8.19 o 
   3   3   7      302.21      314.06     18.70 o 
   4   3   7      144.94      160.74     15.17 o 
   5   3   7       49.09       74.67     14.68 o 
  -6   4   7       58.10       55.12     16.47 o 
  -5   4   7       67.53       62.83     15.25 o 
  -4   4   7      148.78      159.89     14.76 o 
  -3   4   7      398.30      391.69     11.12 o 
  -2   4   7       58.02       67.85      7.89 o 
  -1   4   7      611.82      583.90     20.38 o 
   0   4   7      757.11      703.46     19.71 o 
   1   4   7      166.18      262.91     15.17 o 
   2   4   7      234.13      244.62     16.75 o 
   3   4   7      184.43      175.75     15.05 o 
   4   4   7        7.62       -0.57     12.70 o 
  -5   5   7       47.26       59.66     15.01 o 
  -4   5   7      190.92      221.46     18.98 o 
  -3   5   7       17.91       23.04      6.37 o 
  -2   5   7      170.80      174.77      9.23 o 
  -1   5   7      554.35      526.21     16.52 o 
   0   5   7       67.69       73.28      6.35 o 
   1   5   7      288.46      263.07     16.39 o 
   2   5   7      240.65      242.14     18.01 o 
   3   5   7        0.31        8.11     12.09 o 
   4   5   7       96.42       69.44     16.22 o 
  -5   6   7       40.21       58.00     16.39 o 
  -4   6   7      219.69      227.38     19.96 o 
  -3   6   7      393.84      414.41     16.30 o 
  -2   6   7      254.29      243.94     32.89 o 
  -1   6   7       16.25       18.02      6.49 o 
   0   6   7        4.29       33.30      9.41 o 
   1   6   7      320.68      316.93     20.12 o 
   2   6   7        9.99       27.42     12.29 o 
   3   6   7       70.64       85.18     15.98 o 
  -4   7   7       46.31       72.44     16.59 o 
  -3   7   7       36.29       51.67     14.11 o 
  -2   7   7       44.99       34.97      8.26 o 
  -1   7   7      183.47      172.11     10.47 o 
   0   7   7       28.89       39.79     10.46 o 
   1   7   7       96.15       76.01     14.64 o 
   2   7   7      114.33      113.28     16.99 o 
  -4   8   7       48.57       67.13     18.54 o 
  -3   8   7        0.43      -21.78     14.52 o 
  -2   8   7       49.19       54.30      9.79 o 
  -1   8   7        1.35        7.54     13.38 o 
   0   8   7       37.36       55.28     13.38 o 
   1   8   7       14.05       39.10     13.83 o 
   0  -9   8       15.32       20.08     15.21 o 
   1  -9   8        0.33        1.83     14.80 o 
   2  -9   8       35.32       35.02     11.47 o 
  -1  -8   8       26.81       21.74     15.29 o 
   0  -8   8        2.99        5.84     12.49 o 
   1  -8   8       87.29       97.26     10.51 o 
   2  -8   8       64.10       71.73      8.48 o 
   3  -8   8        0.49       15.47      8.03 o 
   4  -8   8        9.79        1.99     14.43 o 
  -3  -7   8       73.86       65.54     16.06 o 
  -2  -7   8      192.16      221.25     19.43 o 
  -1  -7   8      352.96      286.76     21.38 o 
   0  -7   8      109.72      120.27      9.79 o 
   1  -7   8      127.71      137.86      8.78 o 
   2  -7   8        2.35        1.57      6.30 o 
   3  -7   8      136.56      118.93      9.21 o 
  -3  -6   8       32.35       35.58      9.66 o 
  -2  -6   8        3.39       -8.63      9.33 o 
  -1  -6   8      363.23      332.63     19.87 o 
   0  -6   8      243.04      247.43     11.87 o 
   1  -6   8        2.39       -1.39      7.24 o 
   2  -6   8      702.74      650.57     16.29 o 
   4  -6   8        0.80       -2.15     11.80 o 
   5  -6   8       80.18       95.64     16.87 o 
  -4  -5   8       93.04       77.06     16.14 o 
  -3  -5   8        2.30        2.24      8.01 o 
  -2  -5   8      322.07      302.49     18.86 o 
  -1  -5   8      567.41      634.12     24.41 o 
   0  -5   8        5.74        6.47      3.83 o 
   1  -5   8      346.64      317.22      9.67 o 
   2  -5   8       35.15       36.77      5.11 o 
   3  -5   8        5.75       64.33     10.67 o 
   4  -5   8      189.57      190.67     16.43 o 
   5  -5   8       10.96       24.38     14.11 o 
  -5  -4   8       91.92       94.10     20.08 o 
  -4  -4   8        0.49       -6.37     14.24 o 
  -3  -4   8      200.93      201.52     10.99 o 
  -2  -4   8       45.82       49.12      8.23 o 
  -1  -4   8      214.87      218.84      7.60 o 
   0  -4   8     1485.56     1373.86     29.32 o 
   1  -4   8      106.35      100.51      4.92 o 
   2  -4   8      479.37      533.95     15.40 o 
   3  -4   8      430.17      458.93     22.27 o 
   4  -4   8       60.00       63.19     11.48 o 
   5  -4   8       20.61       28.39     12.53 o 
   6  -4   8       26.26      111.34     55.49 o 
  -5  -3   8       37.87       26.00     16.10 o 
  -4  -3   8      291.64      262.75     20.44 o 
  -3  -3   8       73.68       64.62      7.01 o 
  -2  -3   8      128.63      130.29      5.87 o 
  -1  -3   8     1179.63     1110.12     30.13 o 
   0  -3   8      430.10      425.03     10.36 o 
   1  -3   8        8.64        3.82      2.76 o 
   2  -3   8     1065.41     1037.13     25.79 o 
   4  -3   8      300.21      260.80     16.51 o 
  -5  -2   8       81.13       69.36     16.63 o 
  -4  -2   8       90.68       99.49     13.95 o 
  -3  -2   8      197.15      178.18      7.16 o 
  -2  -2   8      313.57      461.18     11.44 o 
  -1  -2   8      115.30      125.57      7.21 o 
   0  -2   8     1618.32     1641.58     34.20 o 
   1  -2   8     2674.32     2874.32    100.18 o 
   2  -2   8     2369.26     2804.18     64.87 o 
   3  -2   8      589.77      478.17     13.50 o 
   4  -2   8      790.89      697.60     19.41 o 
   5  -2   8       51.23       69.11     16.55 o 
  -6  -1   8       67.19       51.67     16.59 o 
  -5  -1   8      141.63      149.22     18.29 o 
  -4  -1   8       51.81       65.42      6.90 o 
  -3  -1   8     1280.28     1264.36     27.24 o 
  -2  -1   8      876.30     1046.88     27.75 o 
  -1  -1   8      538.95      555.83     17.72 o 
   0  -1   8     6828.89     7360.44    252.85 o 
   1  -1   8        2.36        2.72      3.16 o 
   2  -1   8      792.96      711.30     26.69 o 
   3  -1   8      490.74      420.73     11.93 o 
   4  -1   8        0.15        2.55      4.31 o 
   5  -1   8      184.41      200.97     19.55 o 
  -6   0   8        0.38       18.13     15.05 o 
  -5   0   8      145.73      141.76     16.10 o 
  -4   0   8      782.32      745.17     39.61 o 
  -3   0   8      120.13      145.94      8.25 o 
  -2   0   8     2033.90     2063.52     53.06 o 
  -1   0   8     2110.69     2152.75     54.93 o 
   0   0   8      651.12      723.26     27.13 o 
   1   0   8     2126.14     2229.33     77.71 o 
   2   0   8     2412.39     2402.64     60.08 o 
   3   0   8       52.72       79.54     13.06 o 
   4   0   8      445.77      438.17     23.69 o 
   5   0   8      310.53      300.79     23.24 o 
  -6   1   8       49.69       39.91     16.51 o 
  -5   1   8      140.24      153.34     10.67 o 
  -4   1   8        1.74       10.39      5.92 o 
  -3   1   8     1259.09     1444.76     38.67 o 
  -2   1   8     1229.24     1189.86     31.56 o 
  -1   1   8       56.87       74.78      3.31 o 
   0   1   8      443.55      414.92     11.64 o 
   1   1   8     1023.61      880.47     23.07 o 
   2   1   8        2.55        6.72      3.05 o 
   3   1   8      403.40      377.94     20.04 o 
   4   1   8      112.87      108.90     13.22 o 
   5   1   8      100.84       91.26     14.48 o 
  -6   2   8       39.13       51.35     15.37 o 
  -5   2   8        2.03       14.13      7.42 o 
  -4   2   8       61.33       73.51      8.96 o 
  -3   2   8      759.20      645.68     21.78 o 
  -2   2   8       11.82       23.14      2.55 o 
  -1   2   8     1369.01     1316.01     33.29 o 
   0   2   8      703.04      659.80     33.48 o 
   1   2   8      221.16      290.32     15.23 o 
   2   2   8     2334.72     2320.16     57.98 o 
   3   2   8      204.75      185.60     16.10 o 
   4   2   8       88.57       74.39     12.49 o 
   5   2   8      114.24      135.27     17.20 o 
  -6   3   8       12.12       -8.19     13.22 o 
  -5   3   8       85.84       98.68     10.91 o 
  -4   3   8      161.73      166.78     11.07 o 
  -3   3   8       41.85       50.71      5.92 o 
  -2   3   8      706.95      680.95     15.67 o 
  -1   3   8      340.61      265.35     12.15 o 
   0   3   8      367.38      374.74     21.09 o 
   2   3   8      406.70      380.45     20.08 o 
   3   3   8       64.83       72.44     11.19 o 
   4   3   8      260.40      260.43     19.35 o 
   5   3   8        0.63       42.59     15.01 o 
  -6   4   8       57.95       84.65     16.87 o 
  -5   4   8      131.41      125.65     17.12 o 
  -4   4   8      215.27      216.35     17.89 o 
  -3   4   8      481.08      458.55     15.66 o 
  -2   4   8      716.08      732.78     26.00 o 
  -1   4   8      106.48       98.74      6.11 o 
   0   4   8     1143.81     1136.36     30.05 o 
   1   4   8      101.36      111.22     10.22 o 
   2   4   8        4.83        8.60      8.56 o 
   3   4   8      264.02      272.08     19.67 o 
   4   4   8       53.10       72.12     13.79 o 
  -5   5   8       13.29        1.18     14.40 o 
  -4   5   8      213.44      221.50     19.18 o 
  -3   5   8       83.21      112.68     13.79 o 
  -2   5   8       16.01        4.37      5.58 o 
  -1   5   8      888.25      833.17     41.55 o 
   0   5   8      714.72      701.03     20.50 o 
   1   5   8      139.98      143.62     12.33 o 
   2   5   8      474.72      448.11     23.32 o 
   3   5   8       64.03       68.59     14.52 o 
   4   5   8       11.07       12.78     14.80 o 
  -5   6   8       79.09       82.09     18.66 o 
  -4   6   8       79.35       80.39     16.47 o 
  -3   6   8      119.41      117.18     15.33 o 
  -2   6   8      280.63      288.62     12.87 o 
  -1   6   8      186.59      190.89     10.58 o 
   0   6   8     1200.56     1101.85     44.17 o 
   1   6   8      303.30      287.00     18.66 o 
   2   6   8       13.41       17.77     11.15 o 
   3   6   8       37.03       45.55     14.97 o 
  -4   7   8        2.58       15.09     14.80 o 
  -3   7   8       62.87       66.36     14.40 o 
  -2   7   8        0.86      -10.24      8.25 o 
  -1   7   8       78.77       70.87      8.78 o 
   0   7   8       42.68       28.92     11.36 o 
   1   7   8        8.57        1.91     11.84 o 
   2   7   8       50.88       41.09     15.09 o 
  -3   8   8       13.89        3.12     15.21 o 
  -2   8   8       17.02        2.56      9.40 o 
  -1   8   8       23.43       40.92     13.06 o 
   0   8   8       86.74       66.92     13.99 o 
   1   8   8        8.91       -6.04     14.36 o 
   1  -9   9        7.79       28.15     14.89 o 
   2  -9   9       13.78       81.00     16.29 o 
  -1  -8   9       80.97      102.33     17.60 o 
   0  -8   9       32.63       62.30     14.36 o 
   1  -8   9       15.34       24.72      9.54 o 
   2  -8   9       72.58       90.35      9.06 o 
   3  -8   9      130.78      111.29      9.90 o 
   4  -8   9        0.92       -4.09     13.78 o 
  -3  -7   9       17.23       17.93     13.99 o 
  -2  -7   9      183.68      150.56     16.91 o 
  -1  -7   9        3.25        7.42     11.80 o 
   0  -7   9       23.07       30.85      8.40 o 
   1  -7   9      173.84      194.97     11.97 o 
   2  -7   9       82.60       81.57      7.88 o 
   3  -7   9      680.24      617.24     21.20 o 
   4  -7   9      121.81      133.46     17.97 o 
  -3  -6   9       49.97       53.57      9.97 o 
  -2  -6   9       29.11       32.06      8.62 o 
  -1  -6   9       45.72       53.66     11.97 o 
   0  -6   9      474.94      447.25     16.16 o 
   1  -6   9       79.52       91.11      6.35 o 
   2  -6   9      538.23      514.30     14.11 o 
   3  -6   9      376.19      397.69     15.61 o 
   4  -6   9       19.60       17.88     25.47 o 
   5  -6   9       46.63      107.94     22.15 o 
  -4  -5   9      157.00      167.67     20.40 o 
  -3  -5   9      103.10      109.53     11.50 o 
  -2  -5   9       95.86       95.22      8.41 o 
  -1  -5   9      723.13      713.32     17.29 o 
   0  -5   9      178.59      177.89     12.47 o 
   1  -5   9      121.63      127.35      6.07 o 
   2  -5   9       72.08       76.92      5.67 o 
   3  -5   9        0.24       -0.04      6.57 o 
   4  -5   9      111.30       95.23     15.41 o 
   5  -5   9       64.20      107.41     17.86 o 
  -5  -4   9       51.35       51.71     17.60 o 
  -4  -4   9       24.01      -11.32     12.94 o 
  -3  -4   9      121.90      119.71      8.86 o 
  -2  -4   9     2683.27     2704.94     56.85 o 
  -1  -4   9       20.24       35.28      4.23 o 
   0  -4   9      734.01      708.93     16.43 o 
   1  -4   9      875.87      822.45     22.87 o 
   2  -4   9     1736.89     1740.73     41.92 o 
   3  -4   9      429.60      425.46     14.25 o 
   4  -4   9      242.48      227.68     12.46 o 
   5  -4   9       16.15       17.55     13.72 o 
  -5  -3   9        1.75        9.33     15.17 o 
  -4  -3   9       71.65       87.61     15.57 o 
  -3  -3   9      312.30      272.81     11.48 o 
  -2  -3   9       13.96       34.69     19.27 o 
  -1  -3   9      429.48      376.62      9.94 o 
   0  -3   9      817.23      781.20     17.41 o 
   1  -3   9      360.09      399.69     18.90 o 
   2  -3   9      854.32      828.79     21.38 o 
   3  -3   9      470.39      415.90     13.00 o 
   4  -3   9       57.62       55.04     10.36 o 
   5  -3   9      206.62      227.68     13.71 o 
  -5  -2   9       77.01       68.99     15.78 o 
  -4  -2   9      268.33      239.34     18.90 o 
  -3  -2   9       72.77       85.33      4.97 o 
  -2  -2   9      260.97      218.93      7.59 o 
  -1  -2   9     1405.82     1359.26     28.86 o 
   0  -2   9      204.04      199.29      5.96 o 
   1  -2   9     1497.34     1547.52     55.16 o 
   2  -2   9     2260.80     2275.45     53.13 o 
   3  -2   9        2.35       -2.99      4.09 o 
   4  -2   9      518.30      504.36     22.43 o 
   5  -2   9      182.94      195.05     21.29 o 
  -6  -1   9       62.17       71.55     16.59 o 
  -5  -1   9      282.73      227.34     20.44 o 
  -4  -1   9        2.89       -1.18      5.88 o 
  -3  -1   9      212.41      253.01     16.02 o 
  -2  -1   9     2709.01     2947.08     60.52 o 
  -1  -1   9        6.07       15.71      2.24 o 
   0  -1   9     5627.73     5686.70    195.99 o 
   1  -1   9      231.41      191.12     10.06 o 
   2  -1   9        3.29        6.65      4.22 o 
   3  -1   9      534.88      471.56     13.12 o 
   4  -1   9      115.46      115.22      6.05 o 
   5  -1   9       57.18       47.33     16.10 o 
  -6   0   9       22.83       24.01     16.63 o 
  -5   0   9       18.93       24.05     13.67 o 
  -4   0   9      631.16      606.08     19.83 o 
  -3   0   9      300.71      295.03     11.48 o 
  -2   0   9      110.71      145.72     14.66 o 
  -1   0   9     1606.09     1555.55     40.29 o 
   0   0   9     2362.88     2420.21     84.77 o 
   1   0   9      238.79      217.73     10.71 o 
   2   0   9     1580.21     1556.49     39.86 o 
   3   0   9      572.66      586.02     26.24 o 
   4   0   9      166.56      151.61     16.22 o 
   5   0   9      275.23      293.69     22.06 o 
  -6   1   9        0.16       -5.56     13.79 o 
  -5   1   9      103.68      112.17     10.26 o 
  -4   1   9      201.86      180.70     10.32 o 
  -3   1   9      254.16      219.19     10.27 o 
  -2   1   9      624.60      570.79     16.71 o 
  -1   1   9      448.95      461.09     10.67 o 
   0   1   9       23.08       18.30      2.67 o 
   1   1   9     3754.49     3820.12     94.09 o 
   2   1   9      149.46      147.08      9.21 o 
   3   1   9      134.42      135.15     12.65 o 
   4   1   9      270.71      271.26     19.35 o 
   5   1   9      110.43       71.75     14.64 o 
  -6   2   9       34.04       45.83     15.94 o 
  -5   2   9      108.64      104.01     10.12 o 
  -4   2   9       21.77       13.54      8.88 o 
  -3   2   9      794.35      694.15     20.72 o 
  -2   2   9      429.79      443.40     10.77 o 
  -1   2   9      283.76      238.27      8.14 o 
   0   2   9     1853.89     1775.55     44.58 o 
   1   2   9        7.29        6.66      3.01 o 
   2   2   9     1185.14     1203.28     45.93 o 
   3   2   9      422.04      401.79     22.31 o 
   4   2   9       43.61       44.05     12.29 o 
   5   2   9       53.01       72.52     14.84 o 
  -6   3   9       53.66       56.46     15.13 o 
  -5   3   9        5.91       15.91     10.12 o 
  -4   3   9      240.89      221.66     11.40 o 
  -3   3   9      433.36      384.02     13.51 o 
  -2   3   9      306.66      294.50     10.31 o 
  -1   3   9      616.89      501.76     24.54 o 
   0   3   9       58.83       59.14      4.61 o 
   1   3   9       35.30       25.80      3.90 o 
   2   3   9      689.01      653.58     28.31 o 
   3   3   9       45.06       39.71     11.56 o 
   4   3   9      138.42      149.38     16.10 o 
   5   3   9       69.43       52.40     15.21 o 
  -6   4   9       36.57       20.32     16.79 o 
  -5   4   9      140.36      148.04     18.17 o 
  -4   4   9      475.40      432.65     23.93 o 
  -3   4   9      333.08      322.04     12.96 o 
  -2   4   9     1262.06     1304.53     34.47 o 
  -1   4   9      147.02      147.99     17.93 o 
   0   4   9      607.21      735.60     20.73 o 
   1   4   9      717.17      711.42     30.05 o 
   2   4   9      110.87      141.64     12.86 o 
   3   4   9      107.35      114.46     14.76 o 
   4   4   9        5.88       26.53     12.82 o 
  -5   5   9        4.19        3.24     14.52 o 
  -4   5   9       93.02      104.77     15.09 o 
  -3   5   9      145.56      136.32     14.60 o 
  -2   5   9       35.04       31.77      5.97 o 
  -1   5   9      488.09      484.57     15.54 o 
   0   5   9      737.99      747.68     23.91 o 
   1   5   9        3.24        5.19      8.64 o 
   2   5   9      441.52      383.74     21.70 o 
   3   5   9      137.31      134.74     15.21 o 
   4   5   9        8.76        5.72     15.21 o 
  -5   6   9       35.77       31.43     16.59 o 
  -4   6   9       24.48       46.28     15.25 o 
  -3   6   9        3.05        7.18     12.57 o 
  -2   6   9      135.62      141.76     20.38 o 
  -1   6   9      172.34      187.41     18.72 o 
   0   6   9        7.92       28.80      9.57 o 
   1   6   9       92.07      113.89     13.26 o 
   2   6   9       57.68       73.37     13.43 o 
   3   6   9       17.67       14.68     12.61 o 
  -4   7   9       20.36       23.57     16.55 o 
  -3   7   9       31.84       51.27     13.75 o 
  -2   7   9       23.15       22.86      8.65 o 
  -1   7   9      230.78      202.76     16.51 o 
   0   7   9       38.57       23.69     12.25 o 
   1   7   9        9.90        3.29     12.21 o 
   2   7   9        3.03        6.73     14.28 o 
  -3   8   9       28.26       22.19     14.68 o 
  -2   8   9        0.04       -5.43      9.53 o 
  -1   8   9      125.33      105.50     15.13 o 
   0   8   9       95.17       96.29     15.66 o 
   1   8   9        0.74        5.31     14.97 o 
   1  -9  10       16.78       21.17     15.82 o 
   2  -9  10        0.48       26.58     19.81 o 
  -1  -8  10       80.67       77.43     16.91 o 
   0  -8  10       74.01       96.13     15.66 o 
   1  -8  10       15.29       11.80      9.56 o 
   2  -8  10       19.23       31.65      7.82 o 
   3  -8  10      202.55      189.84     11.23 o 
  -2  -7  10       46.11       34.11     14.56 o 
  -1  -7  10      118.73      133.04     15.45 o 
   0  -7  10       14.61       23.42      8.33 o 
   1  -7  10       86.66      112.51      9.96 o 
   2  -7  10       96.10      103.14      7.95 o 
   3  -7  10        0.29       33.14      9.46 o 
   4  -7  10       97.80      109.52     16.37 o 
  -3  -6  10       18.77       28.54     10.01 o 
  -2  -6  10       15.41       25.83      8.57 o 
  -1  -6  10       37.36       36.71     10.59 o 
   0  -6  10      408.89      381.64     14.64 o 
   1  -6  10      255.33      240.00     11.86 o 
   2  -6  10      456.70      450.32     13.13 o 
   3  -6  10      142.24      170.31     11.47 o 
   4  -6  10       81.34       83.96     26.26 o 
   5  -6  10        6.75       23.80     20.39 o 
  -4  -5  10      109.36       89.07     17.08 o 
  -3  -5  10      171.66      203.77     19.87 o 
  -2  -5  10        1.78        0.08      6.51 o 
  -1  -5  10      382.36      350.30     10.74 o 
   0  -5  10      463.54      413.03     11.51 o 
   1  -5  10        0.33        4.90      5.24 o 
   2  -5  10      192.29      190.89      8.45 o 
   3  -5  10       54.03       57.79      8.23 o 
   4  -5  10       15.51        4.76      9.15 o 
   5  -5  10       92.91      158.00     25.98 o 
  -4  -4  10       90.23       84.53     16.95 o 
  -3  -4  10       27.01       21.29      7.04 o 
  -2  -4  10       90.98       97.21      6.16 o 
  -1  -4  10       59.52       33.25      4.34 o 
   0  -4  10       92.77      102.78      4.98 o 
   1  -4  10     1233.67     1215.99     32.40 o 
   2  -4  10       13.05       17.44      5.32 o 
   3  -4  10       99.21      122.21     12.05 o 
   4  -4  10      347.64      325.45     13.68 o 
   5  -4  10      131.37      154.38     14.15 o 
  -5  -3  10       42.55       38.57     15.53 o 
  -4  -3  10        7.48       10.46     12.33 o 
  -3  -3  10      469.33      441.49     23.48 o 
  -2  -3  10      494.76      536.58     23.89 o 
  -1  -3  10        0.93       -1.77      3.10 o 
   0  -3  10      922.99      926.18     20.46 o 
   1  -3  10     1170.69     1159.93     42.75 o 
   2  -3  10      330.91      285.56      9.83 o 
   3  -3  10      617.78      594.88     17.05 o 
   4  -3  10       20.78       23.69      6.59 o 
   5  -3  10      109.41      123.90     37.88 o 
  -5  -2  10       18.06        4.91     14.80 o 
  -4  -2  10      336.70      344.43     23.32 o 
  -3  -2  10      723.22      686.58     20.74 o 
  -2  -2  10      261.58      234.57      8.86 o 
  -1  -2  10     2058.71     2029.60     42.34 o 
   0  -2  10      340.97      346.00     19.77 o 
   1  -2  10      176.88      153.60      9.57 o 
   2  -2  10     2541.76     2381.27     83.96 o 
   3  -2  10      345.43      303.81     12.96 o 
   4  -2  10      103.53      105.86      7.22 o 
   5  -2  10      227.82      280.71     24.54 o 
   6  -2  10       44.33       18.45     20.81 o 
  -5  -1  10      231.32      258.53     21.66 o 
  -4  -1  10      104.85      105.74      8.21 o 
  -3  -1  10     1310.19     1344.62     45.14 o 
  -2  -1  10     2893.95     3020.86     62.13 o 
  -1  -1  10      330.60      278.58      9.75 o 
   0  -1  10     1652.98     1605.89     57.35 o 
   1  -1  10     3082.32     3307.25    114.87 o 
   2  -1  10      424.63      415.58     17.72 o 
   3  -1  10      225.39      234.96     12.94 o 
   4  -1  10      247.29      241.35     25.15 o 
   5  -1  10        0.20       -4.54     13.38 o 
   6  -1  10       85.58      106.35     18.82 o 
  -6   0  10       44.28       56.95     16.18 o 
  -5   0  10       10.73       -2.35     11.40 o 
  -4   0  10      170.94      178.47     11.16 o 
  -3   0  10      313.49      293.10     11.64 o 
  -2   0  10      390.58      377.63     23.81 o 
  -1   0  10      322.18      290.47     15.43 o 
   0   0  10     1809.37     1768.98     62.91 o 
   1   0  10      238.99      291.10     13.38 o 
   2   0  10     1011.69      995.45     32.59 o 
   3   0  10     1145.60     1088.25     29.37 o 
   4   0  10       10.36        4.70     10.99 o 
   5   0  10      184.77      205.44     20.52 o 
   6   0  10       39.21       78.44     17.24 o 
  -6   1  10       42.06       23.73     14.20 o 
  -5   1  10       18.44       26.27      8.05 o 
  -4   1  10      294.46      260.78     16.37 o 
  -3   1  10       32.74       37.51      5.19 o 
  -2   1  10       99.20       98.20      5.90 o 
  -1   1  10     1188.18     1194.30     30.38 o 
   0   1  10        1.61        2.21      2.67 o 
   1   1  10     1390.07     1333.44     40.62 o 
   2   1  10      625.04      540.94     15.94 o 
   3   1  10        2.88        5.68      8.36 o 
   4   1  10      320.96      304.97     22.27 o 
   5   1  10       65.30       84.28     16.75 o 
  -6   2  10        7.11       12.74     14.97 o 
  -5   2  10      219.02      236.00     13.44 o 
  -4   2  10        6.87       15.94      6.37 o 
  -3   2  10      413.89      378.62     15.35 o 
  -2   2  10     1137.37     1201.25     25.79 o 
  -1   2  10       40.42       58.74      4.06 o 
   0   2  10     6931.24     7676.39    192.88 o 
   1   2  10      237.75      175.93      7.44 o 
   3   2  10      313.62      292.92     19.75 o 
   4   2  10      396.77      386.58     23.28 o 
   5   2  10        2.23        2.56     13.26 o 
  -6   3  10       82.89       90.65     16.22 o 
  -5   3  10       12.36       14.90      8.27 o 
  -4   3  10      189.32      186.98     10.93 o 
  -3   3  10      580.75      511.79     16.57 o 
  -2   3  10        2.62        4.90      3.81 o 
  -1   3  10      549.26      463.67     19.21 o 
   0   3  10     1960.69     1965.21     49.63 o 
   1   3  10       62.51       69.22      7.34 o 
   2   3  10      552.07      550.76     25.35 o 
   3   3  10      369.78      374.81     22.88 o 
   4   3  10       12.72        8.11     12.21 o 
   5   3  10      103.86       88.14     16.83 o 
  -6   4  10        7.04      -15.86     16.02 o 
  -5   4  10      126.69      123.42     17.44 o 
  -4   4  10       62.79       69.84     12.98 o 
  -3   4  10       69.51       68.99      6.93 o 
  -2   4  10      890.05      902.97     24.95 o 
  -1   4  10      948.91      925.71     73.45 o 
   0   4  10      324.27      361.35     12.38 o 
   1   4  10      922.02      885.10     35.57 o 
   2   4  10      344.42      374.94     21.46 o 
   3   4  10        1.45        1.83     12.05 o 
   4   4  10      564.70      542.04     29.12 o 
  -5   5  10      228.70      226.00     21.70 o 
  -4   5  10       16.35       14.76     12.78 o 
  -3   5  10      128.24      137.98     14.76 o 
  -2   5  10      162.51      151.28      9.11 o 
  -1   5  10       34.19       36.41      6.22 o 
   0   5  10      448.44      408.94     15.51 o 
   1   5  10       57.71       56.42     11.44 o 
   2   5  10      229.16      203.73     16.79 o 
   3   5  10      188.12      222.31     18.25 o 
   4   5  10        3.80        6.61     15.57 o 
  -5   6  10        0.06        8.15     17.12 o 
  -4   6  10      123.79      121.19     16.95 o 
  -3   6  10      122.87      140.54     16.59 o 
  -2   6  10       15.01       15.07      7.37 o 
  -1   6  10       40.82       51.68      7.19 o 
   0   6  10      168.23      169.82     15.05 o 
   1   6  10        0.96        4.18     11.07 o 
   2   6  10       78.17       78.85     13.95 o 
   3   6  10        3.21       -7.14     12.21 o 
  -4   7  10       23.80       37.15     15.98 o 
  -3   7  10        2.74       15.13     14.52 o 
  -2   7  10       51.43       79.71     12.63 o 
  -1   7  10      715.85      609.49     29.04 o 
   0   7  10       21.79       12.13     12.25 o 
   1   7  10       54.46       47.33     13.59 o 
   2   7  10       23.38       33.83     15.21 o 
  -3   8  10       35.59       20.60     16.06 o 
  -2   8  10       31.34       29.87     10.38 o 
  -1   8  10       76.70       66.07     13.95 o 
   0   8  10       97.41      107.73     16.22 o 
   1   8  10       10.48        6.17     15.25 o 
  -1  -8  11       13.38       22.92     15.37 o 
   0  -8  11       65.39       49.32     14.56 o 
   1  -8  11       91.96       78.71     15.27 o 
   2  -8  11        0.11       -4.66      9.46 o 
   3  -8  11      172.66      137.78     12.48 o 
  -2  -7  11        2.51       12.57     14.36 o 
  -1  -7  11      173.76      160.41     17.48 o 
   0  -7  11      103.96      115.10     10.08 o 
   1  -7  11        6.72       20.57      8.18 o 
   2  -7  11       26.06       37.71      7.26 o 
   3  -7  11       16.94        9.95      9.37 o 
   4  -7  11       44.61       54.16     12.54 o 
  -3  -6  11        0.27       21.29     13.91 o 
  -2  -6  11      743.88      627.57     35.92 o 
  -1  -6  11      143.46      149.22     14.07 o 
   0  -6  11      165.55      166.31     10.30 o 
   1  -6  11      334.41      329.16     14.32 o 
   2  -6  11      962.13      909.33     21.20 o 
   3  -6  11       47.80       56.53      8.93 o 
   4  -6  11      100.08      118.61     12.21 o 
   5  -6  11        7.32       -0.43     40.92 o 
  -4  -5  11       32.54       23.44     14.68 o 
  -3  -5  11      142.67      148.53     15.86 o 
  -2  -5  11       16.62       21.65     10.67 o 
  -1  -5  11       62.07       63.62      5.78 o 
   0  -5  11      457.64      412.87     11.51 o 
   1  -5  11      183.10      175.38      9.72 o 
   2  -5  11       56.61       61.44      6.88 o 
   3  -5  11      229.61      207.73     14.44 o 
   4  -5  11       13.15       -0.88      8.64 o 
   5  -5  11       54.69       18.79     13.11 o 
  -4  -4  11      122.02      103.55     16.43 o 
  -3  -4  11       25.50       36.87     11.52 o 
  -2  -4  11        2.46       -0.05      5.01 o 
  -1  -4  11      306.39      247.80      8.56 o 
   0  -4  11       68.28       67.40      4.56 o 
   1  -4  11      574.91      619.45     18.48 o 
   2  -4  11      575.49      552.13     15.96 o 
   3  -4  11       37.94       31.79      7.77 o 
   4  -4  11      184.91      184.37     10.47 o 
   5  -4  11      188.37      213.76     13.86 o 
  -5  -3  11       83.34      104.24     19.83 o 
  -4  -3  11      147.82      163.17     16.99 o 
  -3  -3  11       79.20       69.64     11.52 o 
  -2  -3  11     1103.23     1129.53     25.17 o 
  -1  -3  11      514.89      487.50     17.16 o 
   0  -3  11      576.92      546.23     13.22 o 
   1  -3  11      638.29      567.88     23.36 o 
   2  -3  11       22.42       34.56      7.10 o 
   3  -3  11      316.73      277.53     10.39 o 
   4  -3  11      167.33      176.15     10.95 o 
   5  -3  11       29.95       38.61     12.37 o 
   6  -3  11       44.00       19.43     32.00 o 
  -5  -2  11        3.55       15.01     13.99 o 
  -4  -2  11      210.95      196.80     18.01 o 
  -3  -2  11     1098.80     1041.06     29.40 o 
  -2  -2  11        4.40        2.56      3.11 o 
  -1  -2  11     1073.80     1009.31     22.11 o 
   0  -2  11     1575.73     1550.93     55.77 o 
   1  -2  11       90.27      113.93      9.65 o 
   2  -2  11     1028.63      967.56     36.54 o 
   3  -2  11      801.36      768.93     30.18 o 
   4  -2  11       18.55       28.26      6.04 o 
   5  -2  11      194.95      238.90     24.13 o 
   6  -2  11       68.97       58.04     23.52 o 
  -5  -1  11       79.16       80.80     15.45 o 
  -4  -1  11      222.28      196.98     11.57 o 
  -3  -1  11        0.27        3.93      5.30 o 
  -2  -1  11     1345.73     1404.87     29.93 o 
  -1  -1  11      763.97      661.81     19.00 o 
   0  -1  11        0.07       -6.14      4.10 o 
   1  -1  11      921.83      873.74     32.57 o 
   2  -1  11      848.84      791.85     30.18 o 
   3  -1  11       13.75       18.74      6.04 o 
   4  -1  11      207.68      216.22     15.13 o 
   5  -1  11       99.04      108.01     17.77 o 
   6  -1  11       23.94        9.86     18.98 o 
  -6   0  11       31.13       12.37     15.09 o 
  -5   0  11       63.12       61.65     13.95 o 
  -4   0  11       28.46       11.63      6.33 o 
  -3   0  11      152.75      127.13      7.59 o 
  -2   0  11     1243.20     1138.91     30.75 o 
  -1   0  11       38.22       46.74      4.30 o 
   0   0  11      426.07      426.93     18.17 o 
   1   0  11     1127.75     1066.56     39.26 o 
   2   0  11      383.96      392.92     12.80 o 
   3   0  11     1196.09     1150.97     31.08 o 
   4   0  11       95.67      126.02     15.17 o 
   5   0  11       49.42       47.25     14.93 o 
  -6   1  11      105.08      105.01     18.78 o 
  -5   1  11       16.86       10.87      8.15 o 
  -4   1  11      140.26      165.81     15.82 o 
  -3   1  11      479.47      463.81     15.48 o 
  -2   1  11       14.55       13.86      4.14 o 
  -1   1  11     1352.58     1257.17     32.10 o 
   0   1  11       13.47       48.04      3.98 o 
   1   1  11       40.16       36.14      4.07 o 
   2   1  11      800.02      717.74     20.31 o 
   3   1  11      256.76      247.21     17.64 o 
   4   1  11      176.19      191.81     17.36 o 
   5   1  11       92.09       83.59     16.06 o 
  -6   2  11        0.62        1.14     13.34 o 
  -5   2  11      182.62      184.08     12.03 o 
  -4   2  11      775.40      658.99     35.27 o 
  -3   2  11       60.12       65.31     13.95 o 
  -2   2  11     1554.74     1567.61     33.14 o 
  -1   2  11      903.41      927.48     29.32 o 
   0   2  11     2330.23     3037.25     75.31 o 
   1   2  11      465.37      369.98     11.88 o 
   2   2  11      295.73      278.52     16.59 o 
   3   2  11       30.24       26.24     10.38 o 
   4   2  11       48.57       39.30     14.20 o 
   5   2  11       33.35       45.95     16.39 o 
  -6   3  11       58.90       39.10     16.67 o 
  -5   3  11       39.78       53.13      9.09 o 
  -4   3  11       99.06      108.85      8.67 o 
  -3   3  11      331.39      287.85     12.13 o 
  -2   3  11      222.79      209.43      8.64 o 
  -1   3  11       68.91       61.99      5.14 o 
   0   3  11     2719.01     2746.53     68.56 o 
   1   3  11      415.17      404.86     13.19 o 
   2   3  11      190.09      181.06     14.84 o 
   3   3  11      514.60      479.78     25.23 o 
   4   3  11       64.73       59.46     13.71 o 
   5   3  11       54.37       25.80     15.49 o 
  -5   4  11       44.11       36.22     14.11 o 
  -4   4  11       95.81      104.81     14.07 o 
  -3   4  11       24.67       20.56      9.53 o 
  -2   4  11      173.20      173.19      8.78 o 
  -1   4  11     1081.72     1069.79     28.79 o 
   0   4  11       15.62       26.93      5.60 o 
   1   4  11      395.89      389.78     19.83 o 
   2   4  11      341.36      334.86     19.71 o 
   3   4  11       24.04       45.43     13.83 o 
   4   4  11      119.84       97.59     15.57 o 
  -5   5  11       71.55       67.94     16.55 o 
  -4   5  11      181.96      201.22     17.81 o 
  -3   5  11       31.16       34.07     12.13 o 
  -2   5  11      137.93      133.67      8.41 o 
  -1   5  11     1053.04      983.00     27.50 o 
   0   5  11      130.41      133.39      7.84 o 
   1   5  11      148.23      131.45     12.98 o 
   2   5  11       44.80       36.22     12.65 o 
   3   5  11      377.34      327.97     22.15 o 
   4   5  11       18.83       16.10     16.26 o 
  -5   6  11       15.39       -9.86     16.14 o 
  -4   6  11       84.95       85.70     15.82 o 
  -3   6  11      205.19      191.52     17.08 o 
  -2   6  11        6.30       11.40      7.22 o 
  -1   6  11       52.11       51.49     11.38 o 
   0   6  11      330.26      325.29     20.04 o 
   1   6  11       69.59       70.21     13.18 o 
   2   6  11       44.77       38.25     13.22 o 
   3   6  11       57.39       68.26     17.04 o 
  -4   7  11       16.16       17.97     16.79 o 
  -3   7  11        6.50       -5.48     13.02 o 
  -2   7  11       66.78       69.66      9.62 o 
  -1   7  11        4.20       41.17     11.84 o 
   0   7  11        3.43       -0.16     10.51 o 
   1   7  11       76.69       68.42     14.07 o 
   2   7  11       99.77       74.87     16.83 o 
  -3   8  11       38.63       58.57     16.10 o 
  -2   8  11      216.09      228.56     21.07 o 
  -1   8  11        3.69       12.49     13.26 o 
   0   8  11       65.84       81.04     15.70 o 
  -1  -8  12       16.99       13.38     15.05 o 
   0  -8  12       18.84       33.79     14.60 o 
   1  -8  12      118.70      125.85     15.43 o 
   2  -8  12      131.95      128.10     12.24 o 
   3  -8  12       36.23       71.50     11.64 o 
  -2  -7  12       57.31       33.75     13.67 o 
  -1  -7  12       79.87       96.65     14.32 o 
   0  -7  12      140.79      150.64     11.21 o 
   1  -7  12       12.13       20.33      8.44 o 
   2  -7  12       18.97       20.47      8.89 o 
   3  -7  12       29.16       48.74     10.04 o 
   4  -7  12        2.26       14.39     14.14 o 
  -3  -6  12        9.36      -12.41     14.24 o 
  -2  -6  12      116.45      131.03     15.07 o 
  -1  -6  12      143.54      148.28     10.35 o 
   0  -6  12        7.25        5.77      6.95 o 
   1  -6  12      284.26      264.15     12.60 o 
   2  -6  12       96.45      120.53     27.18 o 
   3  -6  12        0.06       -3.92      7.39 o 
   4  -6  12       69.48       85.17     12.26 o 
   5  -6  12       69.31       92.83     16.48 o 
  -4  -5  12        0.26        3.93     16.22 o 
  -3  -5  12      174.71      184.22     18.05 o 
  -2  -5  12       81.09      104.69      8.70 o 
  -1  -5  12       24.63       23.54      5.21 o 
   0  -5  12      162.51      161.43      7.51 o 
   1  -5  12      600.80      572.61     34.25 o 
   2  -5  12        1.36       -7.38      8.80 o 
   3  -5  12      229.19      222.42     11.18 o 
   4  -5  12       89.78      129.58     11.40 o 
   5  -5  12        8.79       11.80     13.83 o 
  -4  -4  12       82.39      109.11     17.77 o 
  -3  -4  12      222.75      207.99     17.64 o 
  -2  -4  12       73.24       70.07      6.08 o 
  -1  -4  12      394.07      323.31      9.88 o 
   0  -4  12      474.47      448.70     11.88 o 
   1  -4  12        9.98        6.89      4.98 o 
   2  -4  12      664.16      664.09     28.55 o 
   3  -4  12      366.85      324.49     12.16 o 
   4  -4  12       11.18       17.29      6.95 o 
   5  -4  12       85.51      115.46     11.90 o 
  -5  -3  12       53.83       48.47     16.39 o 
  -4  -3  12      283.17      314.42     23.40 o 
  -3  -3  12       98.23       81.97     12.09 o 
  -2  -3  12      973.48     1011.35     23.02 o 
  -1  -3  12     1418.26     1378.58     29.81 o 
   0  -3  12       89.02      106.73      6.30 o 
   1  -3  12     2589.18     2620.74     92.56 o 
   2  -3  12      491.70      514.46     22.27 o 
   3  -3  12       11.41        7.58      5.42 o 
   4  -3  12      212.47      186.91      9.64 o 
   5  -3  12       81.67      139.36     10.64 o 
  -5  -2  12       44.55       31.72     14.93 o 
  -4  -2  12       52.24       39.18     12.49 o 
  -3  -2  12      599.00      602.50     19.30 o 
  -2  -2  12      182.27      182.05     10.37 o 
  -1  -2  12       67.40       70.11      4.18 o 
   0  -2  12     1528.20     1486.44     54.07 o 
   1  -2  12      802.94      805.19     30.78 o 
   2  -2  12       91.57       70.41      7.50 o 
   3  -2  12      819.31      775.71     30.95 o 
   4  -2  12      183.40      188.97     14.48 o 
   5  -2  12       61.13       54.59     19.18 o 
   6  -2  12       96.39      105.17     25.67 o 
  -5  -1  12        0.06       -8.84     12.21 o 
  -4  -1  12      179.01      199.20     15.76 o 
  -3  -1  12      229.21      218.07     10.68 o 
  -2  -1  12      136.43      148.31      5.79 o 
  -1  -1  12      569.63      487.78     15.10 o 
   0  -1  12      705.03      676.05     26.81 o 
   1  -1  12      569.62      543.79     21.98 o 
   2  -1  12      935.89      856.06     32.57 o 
   3  -1  12       80.96       96.69      8.56 o 
   4  -1  12       92.08       96.37     16.83 o 
   5  -1  12      193.06      236.18     22.23 o 
  -6   0  12        3.81       16.47     14.56 o 
  -5   0  12       71.09       67.90     13.55 o 
  -4   0  12      101.22      126.25     18.11 o 
  -3   0  12        6.86        4.02      5.34 o 
  -2   0  12     1232.00     1181.74     32.06 o 
  -1   0  12      613.09      585.22     23.85 o 
   0   0  12     4815.49     5471.28    189.41 o 
   1   0  12     1445.81     1290.33     47.17 o 
   2   0  12        8.35       15.15      4.35 o 
   3   0  12      643.98      635.17     19.17 o 
   4   0  12      857.57      710.77     34.88 o 
   5   0  12        0.27       -2.07     15.01 o 
  -6   1  12      108.38       87.20     17.60 o 
  -5   1  12      103.07       95.63     10.40 o 
  -4   1  12        3.50       17.00      7.46 o 
  -3   1  12      772.23      734.18     26.73 o 
  -2   1  12      197.18      159.06      8.06 o 
  -1   1  12      894.20      831.70     22.03 o 
   0   1  12      475.23      367.47     11.60 o 
   1   1  12      574.87      600.64     17.35 o 
   2   1  12      313.85      290.53     11.02 o 
   3   1  12      638.58      612.17     29.61 o 
   4   1  12       60.11       86.19     15.57 o 
   5   1  12       47.80       43.80     16.63 o 
  -6   2  12       10.51        9.59     10.52 o 
  -5   2  12      122.27      121.57     10.54 o 
  -4   2  12      427.64      428.56     16.04 o 
  -3   2  12       35.81       33.87      7.69 o 
  -2   2  12     1043.90     1066.83     23.24 o 
  -1   2  12     2298.60     2351.93     58.81 o 
   0   2  12       87.57       99.99     12.80 o 
   1   2  12      308.00      273.13     10.10 o 
   2   2  12      995.48      914.91     37.32 o 
   3   2  12      128.28      159.48     14.68 o 
   4   2  12      300.80      303.10     22.19 o 
   5   2  12      122.63      146.42     20.04 o 
  -6   3  12       23.38       23.52     16.59 o 
  -5   3  12      583.78      566.30     20.88 o 
  -4   3  12        4.17       11.51      6.97 o 
  -3   3  12       51.21       49.51      6.35 o 
  -2   3  12      628.42      587.98     17.05 o 
  -1   3  12     1039.72     1130.47     29.84 o 
   0   3  12     1630.03     1578.29     40.57 o 
   1   3  12      757.22      743.26     20.87 o 
   2   3  12        7.65        4.38      8.96 o 
   3   3  12      372.43      369.99     22.59 o 
   4   3  12      151.44      183.21     19.63 o 
  -5   4  12        0.94       18.09     13.59 o 
  -4   4  12      107.41      111.05     15.37 o 
  -3   4  12      223.14      223.81     16.55 o 
  -2   4  12       29.66       27.93      5.29 o 
  -1   4  12      217.52      204.57      9.60 o 
   0   4  12      396.90      379.02     12.89 o 
   1   4  12        2.93        9.37      8.84 o 
   2   4  12      162.57      182.80     15.98 o 
   3   4  12        8.53       22.27     13.34 o 
   4   4  12        7.78       18.13     15.70 o 
  -5   5  12      222.60      219.43     21.05 o 
  -4   5  12      244.07      235.86     19.87 o 
  -3   5  12        2.81        4.34     10.14 o 
  -2   5  12       42.78       39.21      6.47 o 
  -1   5  12     1358.11     1338.41     35.92 o 
   0   5  12        4.42       -1.02      5.49 o 
   1   5  12      130.45      122.17     12.98 o 
   2   5  12       12.32       12.82     12.57 o 
   3   5  12      195.93      210.06     19.96 o 
  -5   6  12        1.31      -10.55     17.24 o 
  -4   6  12       13.42       23.73     14.28 o 
  -3   6  12      124.76      107.20     14.80 o 
  -2   6  12       57.32       89.83      8.96 o 
  -1   6  12        5.81       -5.46      6.38 o 
   0   6  12      281.84      244.09     16.87 o 
   1   6  12      200.30      159.85     14.68 o 
   2   6  12        0.32        2.07     12.65 o 
   3   6  12       66.86       77.19     17.85 o 
  -4   7  12       14.87       -1.70     15.49 o 
  -3   7  12       37.18       62.30     14.56 o 
  -2   7  12       26.50       28.65      8.64 o 
  -1   7  12        1.97       -2.27     11.32 o 
   0   7  12       10.84       15.86     11.64 o 
   1   7  12       36.83       14.28     12.82 o 
   2   7  12      123.83       84.36     17.36 o 
  -3   8  12       17.25        7.02     16.35 o 
  -2   8  12        9.72       22.63     14.76 o 
  -1   8  12       22.54       11.32     13.59 o 
   0   8  12       13.14       19.55     14.48 o 
  -1  -8  13       72.64       77.27     16.26 o 
   0  -8  13        0.10        0.89     13.51 o 
   1  -8  13       64.97       82.72     10.81 o 
   2  -8  13      308.67      273.71     28.29 o 
   3  -8  13        0.49      -15.57     15.09 o 
  -2  -7  13       56.09       65.83     15.70 o 
  -1  -7  13        7.57        8.64     12.09 o 
   0  -7  13      106.42      106.18     13.02 o 
   1  -7  13       82.22       98.83     11.24 o 
   2  -7  13        0.34        9.50      8.69 o 
   3  -7  13       40.01       51.92      9.67 o 
   4  -7  13       15.23       44.52     11.96 o 
  -3  -6  13       28.11       37.68     13.99 o 
  -2  -6  13        1.25        2.56     12.01 o 
  -1  -6  13       80.05       92.00      9.34 o 
   0  -6  13       47.33       56.61      8.43 o 
   1  -6  13       87.99      100.94      9.26 o 
   2  -6  13      166.20      172.10     16.10 o 
   3  -6  13       53.49       38.12      8.78 o 
   4  -6  13       13.33       19.46     10.07 o 
   5  -6  13      109.71      130.13     16.80 o 
  -4  -5  13       30.96       29.65     15.74 o 
  -3  -5  13      165.86      156.28     17.77 o 
  -2  -5  13      149.78      164.22     10.25 o 
  -1  -5  13      265.28      258.33      9.77 o 
   0  -5  13        0.72       -4.00      5.78 o 
   1  -5  13       71.32       48.84      6.81 o 
   2  -5  13      194.22      178.26     15.41 o 
   3  -5  13       87.54       96.05      9.90 o 
   4  -5  13      132.47      123.19     12.17 o 
   5  -5  13       34.11        9.21     15.66 o 
  -4  -4  13       13.43        9.53     13.91 o 
  -3  -4  13      429.50      404.34     24.25 o 
  -2  -4  13      292.37      288.23     10.61 o 
  -1  -4  13      171.35      145.12      6.96 o 
   0  -4  13      691.30      654.22     19.40 o 
   1  -4  13      234.37      212.66     13.95 o 
   2  -4  13      191.74      179.88     14.93 o 
   3  -4  13      519.59      448.23     22.19 o 
   4  -4  13       69.03       95.80     23.69 o 
   5  -4  13       27.06       42.00     17.46 o 
  -5  -3  13        8.67       32.45     16.43 o 
  -4  -3  13      224.90      216.14     18.94 o 
  -3  -3  13       32.81       44.61      7.31 o 
  -2  -3  13      339.49      343.43     10.38 o 
  -1  -3  13     1549.63     1456.47     31.54 o 
   0  -3  13       53.88       45.95      5.68 o 
   1  -3  13      508.74      485.06     21.21 o 
   2  -3  13      803.34      771.73     31.23 o 
   3  -3  13       88.98       84.41     10.63 o 
   4  -3  13       90.82       81.40     11.64 o 
   5  -3  13       69.09       82.05     14.03 o 
  -5  -2  13       73.69       77.14     17.48 o 
  -4  -2  13        4.21        0.81     12.41 o 
  -3  -2  13       92.68      115.64     18.11 o 
  -2  -2  13      424.90      386.16     19.93 o 
  -1  -2  13      240.50      254.97      8.18 o 
   0  -2  13      235.72      182.24     11.68 o 
   1  -2  13     1064.61      960.90     36.26 o 
   2  -2  13       90.86       92.11      8.40 o 
   3  -2  13      521.19      446.00     20.08 o 
   4  -2  13      323.44      342.53     18.50 o 
   5  -2  13        1.95        2.72     19.87 o 
  -5  -1  13       73.93       68.14     16.06 o 
  -4  -1  13       40.34       49.22      7.53 o 
  -3  -1  13      349.07      331.37     13.28 o 
  -2  -1  13      113.71      101.80      6.88 o 
  -1  -1  13      212.13      169.52      8.40 o 
   0  -1  13      786.06      686.39     27.62 o 
   1  -1  13       75.91       82.50      8.15 o 
   2  -1  13      655.37      612.49     24.90 o 
   3  -1  13      375.66      342.69     16.83 o 
   4  -1  13       37.66       40.07     15.41 o 
   5  -1  13      142.68      171.04     20.97 o 
  -5   0  13       16.04       25.47     12.82 o 
  -4   0  13      615.95      533.02     22.53 o 
  -3   0  13       71.98       97.98     10.59 o 
  -2   0  13      663.62      611.87     18.38 o 
  -1   0  13     1327.27     1277.71     38.21 o 
   0   0  13     1588.14     2012.38     71.99 o 
   1   0  13      874.30      779.32     30.50 o 
   2   0  13      212.77      179.59      9.01 o 
   3   0  13       71.27       77.70      8.60 o 
   4   0  13       14.45        2.35     13.55 o 
   5   0  13       41.90       19.02     16.83 o 
  -6   1  13       46.55       37.19     15.37 o 
  -5   1  13       46.85       63.95      9.49 o 
  -4   1  13       17.13       18.89      6.83 o 
  -3   1  13      501.71      508.68     16.99 o 
  -2   1  13      427.50      367.96     22.35 o 
  -1   1  13      167.42      258.38      9.23 o 
   0   1  13     1003.10      938.25     25.17 o 
   1   1  13     1913.41     1846.97     47.23 o 
   2   1  13        6.28       10.41      4.65 o 
   3   1  13      404.07      392.17     22.55 o 
   4   1  13      374.29      314.79     22.47 o 
   5   1  13        2.12       -7.71     14.52 o 
  -6   2  13       13.81       10.98     10.93 o 
  -5   2  13       37.90       34.63      8.90 o 
  -4   2  13      179.62      189.34     11.30 o 
  -3   2  13      295.34      269.15     13.77 o 
  -2   2  13      162.12      193.04      6.93 o 
  -1   2  13     2294.53     2392.14     59.83 o 
   0   2  13      357.99      316.49     10.92 o 
   1   2  13       25.22       20.14      4.40 o 
   2   2  13      867.66      811.44     34.19 o 
   3   2  13      538.73      576.32     28.47 o 
   4   2  13       83.31      106.15     16.95 o 
   5   2  13      153.69      179.96     20.44 o 
  -5   3  13       61.62       66.53      9.30 o 
  -4   3  13      184.65      192.62     11.19 o 
  -3   3  13       40.46       38.19      6.48 o 
  -2   3  13      484.73      437.91     14.76 o 
  -1   3  13     1540.88     1744.87     44.74 o 
   0   3  13      298.02      300.61     11.18 o 
   1   3  13      739.91      680.59     42.93 o 
   2   3  13       21.99       24.30      9.82 o 
   3   3  13     1731.87     1596.27     62.34 o 
   4   3  13      114.52      120.87     17.08 o 
  -5   4  13       82.12       65.34     16.63 o 
  -4   4  13       41.58       45.95     12.82 o 
  -3   4  13      352.32      316.61     20.24 o 
  -2   4  13      243.19      210.35     10.69 o 
  -1   4  13       17.53        9.54      5.17 o 
   0   4  13      491.28      449.06     14.61 o 
   1   4  13      205.05      220.89     16.59 o 
   2   4  13       23.83       37.60     12.29 o 
   3   4  13       88.47       95.88     15.01 o 
   4   4  13        8.15        1.87     14.60 o 
  -5   5  13       51.72       70.86     16.67 o 
  -4   5  13      115.39      108.78     15.78 o 
  -3   5  13       53.89       59.14     12.61 o 
  -2   5  13        7.72        5.03      6.15 o 
  -1   5  13      393.44      374.77     26.81 o 
   0   5  13       12.34        5.91      5.75 o 
   1   5  13       55.98       65.34     11.56 o 
   2   5  13      158.17      142.45     15.49 o 
   3   5  13       26.05       13.26     14.72 o 
  -4   6  13        3.15       -4.66     13.34 o 
  -3   6  13       37.71       15.98     13.75 o 
  -2   6  13     1072.37      948.94     39.71 o 
  -1   6  13       40.03       45.48      7.64 o 
   0   6  13      124.76      118.68     13.10 o 
   1   6  13      264.74      259.50     19.75 o 
   2   6  13      125.00      139.53     16.83 o 
  -4   7  13        5.97       -5.03     16.26 o 
  -3   7  13       65.36       56.54     14.93 o 
  -2   7  13       29.01       63.48     15.05 o 
  -1   7  13        8.53       57.47     12.09 o 
   0   7  13       50.63       49.81     12.86 o 
   1   7  13        1.82        8.27     12.98 o 
  -1   8  13       77.54       71.67     15.17 o 
   0   8  13        1.01       -3.20     13.99 o 
  -1  -8  14       68.28       88.14     16.71 o 
   0  -8  14       15.38       21.58     14.24 o 
   1  -8  14       29.07       30.25     10.46 o 
   2  -8  14       96.68      101.02     12.24 o 
   3  -8  14        8.81       -5.11     15.62 o 
  -2  -7  14       16.89       26.89     13.06 o 
  -1  -7  14        7.68       14.97     13.83 o 
   0  -7  14       28.32       32.11     13.36 o 
   1  -7  14      395.29      361.89     18.07 o 
   2  -7  14        5.03        4.40      8.61 o 
   3  -7  14       13.22        5.92     14.16 o 
   4  -7  14       50.78       42.62     12.72 o 
  -3  -6  14       40.95       63.44     16.35 o 
  -2  -6  14       45.38       39.30     12.70 o 
  -1  -6  14       12.89        9.68     11.60 o 
   0  -6  14      156.72      154.02     10.16 o 
   1  -6  14        9.34        7.89      7.17 o 
   2  -6  14       95.20       86.07     13.02 o 
   3  -6  14      144.91      146.54     16.51 o 
   4  -6  14        4.17       12.87     10.51 o 
   5  -6  14       25.49       41.41     14.22 o 
  -4  -5  14       70.61       80.31     16.91 o 
  -3  -5  14       59.50       74.95     14.16 o 
  -2  -5  14      100.45      105.08      9.94 o 
  -1  -5  14      487.83      471.86     15.48 o 
   0  -5  14      168.13      167.87      9.26 o 
   1  -5  14      463.06      433.25     15.58 o 
   2  -5  14      465.69      470.25     24.09 o 
   3  -5  14        1.24       17.16     10.71 o 
   4  -5  14       79.96       92.34      9.58 o 
   5  -5  14       95.26      153.95     14.27 o 
  -4  -4  14       11.44       17.52     15.37 o 
  -3  -4  14      305.13      254.23     20.44 o 
  -2  -4  14      432.05      427.36     16.10 o 
  -1  -4  14        1.34       -5.92      4.15 o 
   0  -4  14      444.19      414.94     14.10 o 
   1  -4  14      682.91      633.38     26.89 o 
   2  -4  14        2.47        1.70      7.54 o 
   3  -4  14      287.54      270.25     17.12 o 
   4  -4  14      216.35      209.41     18.41 o 
   5  -4  14        3.78       32.53     13.79 o 
  -5  -3  14        5.61      -10.18     14.40 o 
  -4  -3  14       65.97       89.76     16.14 o 
  -3  -3  14      195.58      190.39     11.66 o 
  -2  -3  14        7.62        8.95      4.47 o 
  -1  -3  14      733.66      727.23     17.39 o 
   0  -3  14      394.86      311.62     16.26 o 
   1  -3  14        7.89        1.50      6.61 o 
   2  -3  14      588.24      550.28     23.89 o 
   3  -3  14      296.86      269.89     16.83 o 
   4  -3  14        0.43        5.19      9.77 o 
   5  -3  14      108.44      111.26     14.28 o 
  -5  -2  14       50.34       32.73     15.01 o 
  -4  -2  14       63.78       58.89     12.98 o 
  -3  -2  14       29.84       39.88      7.00 o 
  -2  -2  14      302.77      288.55     12.68 o 
  -1  -2  14      833.71      826.77     23.88 o 
   0  -2  14       74.73       97.67      9.00 o 
   1  -2  14      682.61      617.28     25.23 o 
   2  -2  14      406.45      382.20     18.01 o 
   3  -2  14      181.44      147.64     12.98 o 
   4  -2  14      911.94      694.06     29.20 o 
   5  -2  14       19.97       24.25     21.50 o 
  -5  -1  14      198.42      150.92     17.77 o 
  -4  -1  14       20.15        5.31      7.16 o 
  -3  -1  14      214.49      219.00     11.28 o 
  -2  -1  14      556.20      521.70     17.04 o 
  -1  -1  14       43.78       36.70      5.01 o 
   0  -1  14      654.80      589.42     25.27 o 
   1  -1  14      124.95      115.56     10.10 o 
   2  -1  14      128.06      128.53      9.77 o 
   3  -1  14      649.34      547.07     23.36 o 
   4  -1  14       46.20       58.57     15.21 o 
   5  -1  14       17.25        9.98     16.22 o 
  -5   0  14        0.04       -9.98     11.48 o 
  -4   0  14      559.21      535.31     18.94 o 
  -3   0  14      322.00      311.90     13.22 o 
  -2   0  14      143.70      146.62      8.01 o 
  -1   0  14     1911.99     1699.74     61.85 o 
   1   0  14       98.84       75.36      8.27 o 
   2   0  14      524.62      479.81     27.72 o 
   3   0  14      169.40      169.56     19.67 o 
   4   0  14        7.40       -7.30     14.11 o 
   5   0  14       86.88       75.16     19.23 o 
  -5   1  14      729.34      586.90     49.87 o 
  -4   1  14       81.73       93.52      8.80 o 
  -3   1  14       89.51      107.52     10.16 o 
  -2   1  14      479.33      417.68     15.68 o 
  -1   1  14     5594.20     5682.75    139.34 o 
   0   1  14      700.05      739.95     20.76 o 
   1   1  14     2211.67     2175.37     55.27 o 
   2   1  14      473.10      474.16     15.63 o 
   3   1  14       43.68       50.58     12.13 o 
   4   1  14      677.60      641.05     32.69 o 
   5   1  14       16.25        8.60     16.67 o 
  -5   2  14        0.85       21.47      9.21 o 
  -4   2  14       44.71       42.60      7.91 o 
  -3   2  14      443.96      433.37     15.88 o 
  -2   2  14      131.87      132.39     11.07 o 
  -1   2  14      231.24      239.43      9.38 o 
   0   2  14      893.33      825.41     22.74 o 
   1   2  14       93.80      103.20      6.65 o 
   2   2  14      257.77      260.23     17.52 o 
   3   2  14      145.26      165.28     15.53 o 
   4   2  14        0.23        0.41     13.63 o 
   5   2  14       88.76       98.56     19.96 o 
  -5   3  14        6.09       19.15     11.62 o 
  -4   3  14      348.92      311.70     14.13 o 
  -3   3  14      250.73      240.57     12.14 o 
  -2   3  14       64.28       42.22      8.76 o 
  -1   3  14      918.33      925.25     25.28 o 
   0   3  14       26.52       37.05      5.86 o 
   1   3  14      384.71      366.84     13.16 o 
   2   3  14       56.40       57.07     12.21 o 
   3   3  14       82.73      114.42     15.86 o 
   4   3  14       33.41       32.41     16.14 o 
  -5   4  14       43.85       54.55     15.49 o 
  -4   4  14        0.35        7.67     11.28 o 
  -3   4  14      202.65      196.72     16.55 o 
  -2   4  14       64.48       82.26     10.59 o 
  -1   4  14       34.64       34.27      5.86 o 
   0   4  14      186.62      166.98      9.51 o 
   1   4  14      553.02      536.93     26.04 o 
   2   4  14       32.96       21.74     11.19 o 
   3   4  14       52.48       73.05     14.60 o 
   4   4  14       48.94       64.37     16.55 o 
  -5   5  14       10.81        8.44     16.67 o 
  -4   5  14       15.34       37.03     14.80 o 
  -3   5  14      101.28      105.42     14.84 o 
  -2   5  14        5.05        3.37     10.42 o 
  -1   5  14       34.83       27.68      8.11 o 
   0   5  14       52.42       54.15     10.06 o 
   1   5  14        0.78       15.94     10.46 o 
   2   5  14      351.46      320.50     21.38 o 
   3   5  14       51.06       63.23     15.82 o 
  -4   6  14       35.81       30.05     15.29 o 
  -3   6  14        0.05       -2.39     12.53 o 
  -2   6  14       36.40       66.27     12.45 o 
  -1   6  14      190.16      214.31     11.95 o 
   0   6  14        4.41        1.83     10.10 o 
   1   6  14      174.29      196.63     17.93 o 
   2   6  14       28.02       16.95     12.45 o 
  -4   7  14        0.21       16.75     17.20 o 
  -3   7  14       51.24       55.81     16.71 o 
  -2   7  14      103.12      112.55     16.51 o 
  -1   7  14        2.24       -5.92     10.55 o 
   0   7  14       43.81       62.50     14.44 o 
   1   7  14        5.37       17.40     13.34 o 
  -1   8  14       61.80       73.62     14.84 o 
  -1  -8  15       27.65       31.80     15.09 o 
   0  -8  15       30.51       25.96     13.95 o 
   1  -8  15       11.02       12.03     10.38 o 
   2  -8  15       45.61       40.62     11.16 o 
  -2  -7  15        2.13       22.11     14.64 o 
  -1  -7  15       44.66       48.27     13.59 o 
   0  -7  15        2.04        3.30      8.81 o 
   1  -7  15       22.55       12.69     12.49 o 
   2  -7  15       57.48       90.16     15.90 o 
   3  -7  15        0.28      -14.48     13.87 o 
   4  -7  15       52.47       72.48     17.08 o 
  -3  -6  15       51.63       78.08     15.57 o 
  -2  -6  15      152.42      154.53     15.98 o 
  -1  -6  15       13.15        7.41      8.11 o 
   0  -6  15      138.39      152.59     10.65 o 
   1  -6  15      154.68      168.85     10.98 o 
   2  -6  15        1.66       -9.82     11.68 o 
   3  -6  15      139.16      117.38     15.09 o 
   4  -6  15       49.64       21.62     16.18 o 
  -4  -5  15       53.56       53.99     17.97 o 
  -3  -5  15       96.59      133.40     17.12 o 
  -2  -5  15        6.82        3.22      8.13 o 
  -1  -5  15      457.52      428.39     14.73 o 
   0  -5  15      411.68      386.05     16.00 o 
   1  -5  15       92.70       92.80     11.40 o 
   2  -5  15      438.66      389.01     21.25 o 
   3  -5  15      106.89       96.90     12.49 o 
   4  -5  15       10.30       -1.10     13.38 o 
   5  -5  15       38.58       56.82     16.99 o 
  -4  -4  15        8.36       10.46     13.67 o 
  -3  -4  15       68.33       68.34     13.10 o 
  -2  -4  15      298.90      308.61     12.75 o 
  -1  -4  15      123.87      139.71      6.81 o 
   0  -4  15       80.38       77.57      6.90 o 
   1  -4  15      565.50      502.25     23.65 o 
   2  -4  15      214.74      174.77     14.24 o 
   3  -4  15       36.35       53.21     11.15 o 
   4  -4  15      192.17      212.86     17.04 o 
   5  -4  15       46.58       45.91     15.37 o 
  -5  -3  15       42.25       39.02     17.77 o 
  -4  -3  15        0.58       -2.68     12.53 o 
  -3  -3  15      182.26      197.78     11.59 o 
  -2  -3  15       97.71       97.06      6.19 o 
  -1  -3  15       65.11       67.30      5.19 o 
   0  -3  15      442.88      379.40     19.43 o 
   1  -3  15      122.85      112.80     10.67 o 
   2  -3  15      233.81      208.11     14.97 o 
   3  -3  15      338.21      312.72     18.41 o 
   4  -3  15       15.38       14.16      9.13 o 
  -5  -2  15        2.67        7.87     14.68 o 
  -4  -2  15      108.11      116.85     15.09 o 
  -3  -2  15      265.50      265.73     12.89 o 
  -2  -2  15       40.09       45.80      6.51 o 
  -1  -2  15      848.37      831.68     24.25 o 
   0  -2  15      689.95      593.72     25.31 o 
   1  -2  15      180.47      158.10     11.84 o 
   2  -2  15      554.34      498.08     21.98 o 
   3  -2  15       18.96        5.56      7.99 o 
   4  -2  15       78.25       88.42     10.02 o 
   5  -2  15       54.10       68.95     22.35 o 
  -5  -1  15       40.35       67.09     15.66 o 
  -4  -1  15      148.11      142.56     10.53 o 
  -3  -1  15       39.23       59.30     10.42 o 
  -2  -1  15      672.58      642.27     20.09 o 
  -1  -1  15      122.07      151.91      8.82 o 
   0  -1  15      266.23      243.12     14.68 o 
   1  -1  15      720.41      661.82     27.34 o 
   2  -1  15       96.98      102.41      9.57 o 
   3  -1  15      381.66      321.88     16.95 o 
   4  -1  15      230.14      281.28     22.47 o 
   5  -1  15       28.41       22.96     17.85 o 
  -5   0  15        5.52       15.47     14.58 o 
  -4   0  15      213.89      230.74     20.99 o 
  -3   0  15      544.10      530.21     17.87 o 
  -2   0  15       20.33       11.93      5.38 o 
  -1   0  15     2071.20     2033.75     73.45 o 
   0   0  15     1404.93     1483.84     54.92 o 
   1   0  15      183.13      181.71     13.34 o 
   2   0  15      307.33      268.33     11.71 o 
   3   0  15     1219.68     1194.97     33.02 o 
   4   0  15        8.99       -3.24     14.93 o 
   5   0  15       77.51       74.95     17.85 o 
  -5   1  15        1.27       10.22     12.05 o 
  -4   1  15      139.91      156.24     11.64 o 
  -3   1  15       55.41       66.90      7.55 o 
  -2   1  15      214.88      187.64      9.79 o 
  -1   1  15      299.59      500.83     23.61 o 
   0   1  15       65.90      102.91      8.13 o 
   1   1  15     1292.15     1287.53     34.20 o 
   2   1  15      956.63      925.85     29.59 o 
   3   1  15     1690.01     1661.09     64.57 o 
   4   1  15      520.23      430.50     26.77 o 
   5   1  15       65.10       65.54     19.43 o 
  -5   2  15       98.88      100.94     10.44 o 
  -4   2  15        0.27       -0.62      7.13 o 
  -3   2  15      311.59      310.30     12.96 o 
  -2   2  15      788.89      796.43     32.93 o 
  -1   2  15       98.23      116.91      7.14 o 
   0   2  15      746.08      662.41     19.16 o 
   1   2  15      361.50      336.22     17.01 o 
   2   2  15       13.84        6.94     10.06 o 
   3   2  15       92.98      113.89     14.93 o 
   4   2  15       39.12       64.33     16.95 o 
   5   2  15       18.05       17.36     15.66 o 
  -5   3  15        0.10       -2.53      8.66 o 
  -4   3  15      207.04      194.42     11.83 o 
  -3   3  15      326.59      333.15     19.91 o 
  -2   3  15       38.28       48.59      9.04 o 
  -1   3  15      812.89      795.44     22.51 o 
   0   3  15      269.88      252.68     10.42 o 
   1   3  15       84.33       84.92      6.73 o 
   2   3  15       69.67       65.95     12.09 o 
   3   3  15      168.39      169.91     17.40 o 
   4   3  15        0.32      -12.21     14.52 o 
  -5   4  15        6.18       -1.18     14.64 o 
  -4   4  15       26.25       11.92     12.82 o 
  -3   4  15       40.72       43.76     12.25 o 
  -2   4  15     2229.68     1992.18     73.54 o 
  -1   4  15      236.43      245.66     19.33 o 
   0   4  15        1.40        0.81      5.53 o 
   1   4  15      595.55      546.26     26.73 o 
   2   4  15     1300.56     1199.11     48.75 o 
   3   4  15       14.93       20.00     14.64 o 
   4   4  15       70.75       95.84     19.43 o 
  -5   5  15       81.11       69.03     17.56 o 
  -4   5  15       10.89       -5.23     13.14 o 
  -3   5  15      109.57      108.58     14.28 o 
  -2   5  15       57.61       72.64     11.68 o 
  -1   5  15        5.15        6.67      6.51 o 
   0   5  15       90.20       87.28     11.44 o 
   1   5  15       41.13       41.70     11.24 o 
   2   5  15       71.19       65.30     13.71 o 
   3   5  15      100.11       97.59     16.10 o 
  -4   6  15       64.91       85.70     18.05 o 
  -3   6  15       49.97       44.53     15.09 o 
  -2   6  15       84.06       80.63     14.52 o 
  -1   6  15      323.65      324.61     14.68 o 
   0   6  15       50.25       52.69     11.52 o 
   1   6  15       34.39       25.27     13.18 o 
   2   6  15      120.19      116.37     17.97 o 
  -3   7  15       12.31       24.74     14.93 o 
  -2   7  15       64.92       67.37     15.53 o 
  -1   7  15        5.04       -2.80     12.17 o 
   0   7  15       10.73       25.76     13.87 o 
   1   7  15       10.74        9.82     14.36 o 
   0  -8  16       30.14       47.86     14.72 o 
   1  -8  16        1.85        2.57     10.43 o 
   2  -8  16        9.14        7.54     15.74 o 
  -1  -7  16       54.43       46.40     14.60 o 
   0  -7  16       83.28       87.52     10.71 o 
   1  -7  16        0.64       10.22      9.33 o 
   2  -7  16      118.21      108.86     15.66 o 
   3  -7  16       27.73       22.71     14.07 o 
   4  -7  16       14.45        6.37     16.22 o 
  -3  -6  16       29.52       11.97     14.84 o 
  -2  -6  16      199.12      191.77     16.99 o 
  -1  -6  16       82.56       85.43     10.89 o 
   0  -6  16       19.82       32.49      8.18 o 
   1  -6  16      285.63      281.46     14.06 o 
   2  -6  16       40.37       49.28     12.37 o 
   3  -6  16       51.58       37.23     12.70 o 
   4  -6  16       71.39       82.38     16.22 o 
  -3  -5  16       87.64      112.59     15.45 o 
  -2  -5  16       24.93       24.12     10.73 o 
  -1  -5  16      205.58      195.17      9.04 o 
   0  -5  16      450.75      419.03     15.90 o 
   1  -5  16        5.29       -9.04      8.64 o 
   2  -5  16      173.73      174.29     14.44 o 
   3  -5  16      221.74      207.02     16.87 o 
   4  -5  16       24.66       30.38     12.74 o 
   5  -5  16       18.46       13.10     15.37 o 
  -4  -4  16       52.41       60.35     15.29 o 
  -3  -4  16        2.45       -1.42     12.17 o 
  -2  -4  16       76.04       89.61      9.28 o 
  -1  -4  16      299.42      278.47     11.10 o 
   0  -4  16       40.17       43.63      8.88 o 
   1  -4  16      144.44      134.90     12.05 o 
   2  -4  16      372.10      349.18     19.18 o 
   3  -4  16       22.96       26.40     10.10 o 
   4  -4  16      349.19      245.67     18.82 o 
   5  -4  16       88.42       89.88     15.90 o 
  -4  -3  16       68.38       57.60     14.03 o 
  -3  -3  16       41.51       51.43      8.36 o 
  -2  -3  16      237.68      223.89     11.75 o 
  -1  -3  16       96.73       98.44      6.26 o 
   0  -3  16      236.31      186.09     14.72 o 
   1  -3  16      329.92      299.98     16.71 o 
   2  -3  16       19.21       25.67      9.04 o 
   3  -3  16      315.02      272.08     17.44 o 
   4  -3  16       78.45       65.02     10.83 o 
  -5  -2  16       15.05       21.42     14.32 o 
  -4  -2  16       87.56       77.79     13.79 o 
  -3  -2  16      462.45      463.73     17.32 o 
  -2  -2  16       36.83       35.46      6.60 o 
  -1  -2  16      432.62      440.85     15.87 o 
   0  -2  16     1706.29     1557.82     58.00 o 
   1  -2  16        7.26        2.31      7.02 o 
   2  -2  16      354.37      328.49     17.08 o 
   3  -2  16       21.46       14.68      8.80 o 
   4  -2  16        2.03       -1.10      8.72 o 
   5  -2  16       37.47       94.10     23.00 o 
  -5  -1  16      281.90      235.98     21.13 o 
  -4  -1  16      228.02      213.91     12.44 o 
  -3  -1  16        5.11        9.81      6.87 o 
  -2  -1  16      402.13      380.89     26.69 o 
  -1  -1  16     2527.34     2567.40     92.15 o 
   0  -1  16       13.83        9.82      7.79 o 
   1  -1  16      963.11      883.64     34.68 o 
   2  -1  16      855.10      817.24     32.77 o 
   3  -1  16      983.02      879.01     34.76 o 
   4  -1  16      383.96      397.32     28.31 o 
   5  -1  16      157.71      164.67     22.51 o 
  -5   0  16        4.69        8.53      9.13 o 
  -4   0  16       15.17       25.18      8.19 o 
  -3   0  16      494.08      469.02     19.12 o 
  -2   0  16      442.35      407.60     14.79 o 
  -1   0  16      344.74      380.37     18.98 o 
   0   0  16      868.31      858.98     34.07 o 
   1   0  16      871.14      842.55     33.42 o 
   2   0  16        1.61       -0.17      5.47 o 
   3   0  16      535.04      501.98     17.59 o 
   4   0  16       74.58       73.66     16.02 o 
   5   0  16       33.50       51.39     17.36 o 
  -5   1  16       14.93       22.17      8.83 o 
  -4   1  16      117.17      130.31     10.09 o 
  -3   1  16      430.10      409.17     18.31 o 
  -2   1  16       10.09       10.75      5.88 o 
  -1   1  16      320.21      267.11     10.34 o 
   0   1  16      165.82      145.05      7.84 o 
   1   1  16      313.48      337.13     12.81 o 
   2   1  16      625.95      607.28     18.98 o 
   3   1  16       18.02       51.27     12.61 o 
   4   1  16      158.02      135.84     19.18 o 
   5   1  16       69.23       39.22     17.40 o 
  -5   2  16      111.83      124.50     12.00 o 
  -4   2  16       31.38       41.23      8.32 o 
  -3   2  16       61.90       77.72     10.36 o 
  -2   2  16        8.02       32.37      8.56 o 
  -1   2  16      539.55      498.44     15.30 o 
   0   2  16      150.51      128.07      7.60 o 
   1   2  16      411.98      375.02     13.85 o 
   2   2  16       11.85       35.57     10.42 o 
   3   2  16        1.49        9.53     12.74 o 
   4   2  16       76.05       72.16     16.02 o 
  -5   3  16       39.73       54.29     10.44 o 
  -4   3  16       25.88       38.06      8.39 o 
  -3   3  16      174.86      188.93     16.18 o 
  -2   3  16       53.94       53.21     10.02 o 
  -1   3  16      115.90      123.39      7.35 o 
   0   3  16      265.91      220.87     10.38 o 
   1   3  16        4.33        4.39      5.53 o 
   2   3  16      272.99      281.89     19.35 o 
   3   3  16      197.60      208.64     18.90 o 
   4   3  16       21.10       15.70     17.20 o 
  -5   4  16        1.06       -2.84     15.94 o 
  -4   4  16       51.16       56.26     15.01 o 
  -3   4  16        3.06       14.40     10.87 o 
  -2   4  16       27.44       50.33      9.98 o 
  -1   4  16      406.03      424.53     14.97 o 
   0   4  16      124.05      134.41     12.88 o 
   1   4  16      296.57      253.74     17.56 o 
   2   4  16        6.35       28.76     13.06 o 
   3   4  16        0.97        2.11     13.59 o 
  -5   5  16      100.77       92.31     18.66 o 
  -4   5  16       49.26       25.55     14.56 o 
  -3   5  16      129.50      122.21     14.97 o 
  -2   5  16      215.19      210.38     17.20 o 
  -1   5  16       47.58       45.22      7.47 o 
   0   5  16       66.69       71.95     11.36 o 
   1   5  16       90.10       97.55     14.32 o 
   2   5  16        2.41        0.04     13.51 o 
   3   5  16       79.29       75.64     17.16 o 
  -4   6  16       49.13       23.73     16.67 o 
  -3   6  16      134.75      122.73     16.26 o 
  -2   6  16       63.33       28.80     12.01 o 
  -1   6  16      225.92      251.45     13.46 o 
   0   6  16      150.48      167.63     15.86 o 
   1   6  16        9.52       -4.50     12.01 o 
   2   6  16       65.33       46.77     15.57 o 
  -3   7  16       42.10       46.89     16.75 o 
  -2   7  16       13.80       11.92     13.79 o 
  -1   7  16       20.62       17.60     13.02 o 
   0   7  16        1.43        4.70     13.38 o 
   1   7  16      125.31       69.11     16.14 o 
   0  -8  17        9.77       11.76     15.17 o 
   1  -8  17       22.34       32.30     10.45 o 
   2  -8  17        5.22       -9.13     15.66 o 
  -1  -7  17       28.69       25.84     13.71 o 
   0  -7  17      181.48      163.53     12.69 o 
   1  -7  17       14.22       19.12     16.91 o 
   2  -7  17       96.01      110.36     16.14 o 
   3  -7  17       70.61       84.65     17.08 o 
  -3  -6  17        0.91       -0.93     15.01 o 
  -1  -6  17      136.51      147.92     11.05 o 
   0  -6  17       19.53       10.70      8.98 o 
   1  -6  17      167.28      189.50     16.99 o 
   2  -6  17      126.28      117.06     14.64 o 
   3  -6  17        0.00        5.03     13.14 o 
   4  -6  17       53.25       80.59     16.18 o 
  -3  -5  17       34.32       39.46     14.84 o 
  -2  -5  17       83.23       90.37     12.49 o 
  -1  -5  17       18.13       22.43      5.82 o 
   0  -5  17      213.12      225.82     12.13 o 
   1  -5  17      105.18       90.29     12.41 o 
   2  -5  17        9.21        4.02     10.38 o 
   3  -5  17      148.04      155.75     14.72 o 
   4  -5  17       76.51       80.02     14.20 o 
   5  -5  17        4.96        7.54     17.04 o 
  -4  -4  17       30.66       42.71     16.51 o 
  -3  -4  17       61.65       91.18     14.76 o 
  -2  -4  17        7.36        5.61      8.44 o 
  -1  -4  17      211.08      221.94      9.30 o 
   0  -4  17      317.94      296.78     17.97 o 
   1  -4  17        7.34        7.02      9.57 o 
   2  -4  17      278.47      279.94     18.37 o 
   3  -4  17       92.11      111.34     12.49 o 
   4  -4  17       77.69       80.11     13.71 o 
   5  -4  17       81.56       69.40     15.37 o 
  -4  -3  17      145.70      144.27     17.64 o 
  -3  -3  17       10.63        5.66      7.97 o 
  -2  -3  17      174.58      170.70     15.51 o 
  -1  -3  17       87.57       60.62      7.23 o 
   0  -3  17       30.83       11.88      8.84 o 
   1  -3  17      347.98      333.44     18.94 o 
   2  -3  17       55.21       50.29      9.57 o 
   3  -3  17      382.39      297.26     17.40 o 
   4  -3  17       89.31       93.69     12.61 o 
  -5  -2  17       54.18       53.26     16.91 o 
  -4  -2  17       20.38       41.05     12.57 o 
  -3  -2  17      416.15      432.75     33.12 o 
  -2  -2  17      253.97      226.85     11.70 o 
  -1  -2  17      188.66      205.74     10.97 o 
   0  -2  17     1613.36     1440.85     54.23 o 
   1  -2  17      362.88      329.75     17.77 o 
   2  -2  17       46.78       53.74      9.73 o 
   3  -2  17      453.05      435.17     21.62 o 
   4  -2  17      106.41      101.97     11.88 o 
   5  -2  17        3.57       -7.30     23.16 o 
  -5  -1  17        4.88        0.77     13.43 o 
  -4  -1  17      174.90      171.59     14.40 o 
  -3  -1  17       82.71       97.32     10.85 o 
  -2  -1  17      107.60      113.35     12.76 o 
   0  -1  17      105.44       99.66     10.38 o 
   1  -1  17      453.90      414.64     20.12 o 
   2  -1  17     1593.63     1509.88     55.89 o 
   3  -1  17       57.80       62.42      9.98 o 
   4  -1  17      291.26      285.74     24.17 o 
   5  -1  17      250.85      361.15     30.78 o 
  -5   0  17       28.61       43.67      9.98 o 
  -4   0  17       20.43       22.36      8.66 o 
  -3   0  17      227.00      227.60     12.12 o 
  -2   0  17     1549.94     1411.17     38.78 o 
  -1   0  17      134.19      138.67     11.56 o 
   0   0  17      238.40      287.29     16.47 o 
   1   0  17      970.84     1014.89     39.83 o 
   2   0  17      130.86      148.37     19.89 o 
   3   0  17      151.67      149.50      9.50 o 
   4   0  17       99.22      106.59     17.68 o 
   5   0  17        2.90        1.46     16.31 o 
  -5   1  17       32.86       36.20     10.45 o 
  -4   1  17       22.62       30.21      9.65 o 
  -3   1  17      584.12      565.22     19.56 o 
  -2   1  17      509.78      490.04     23.73 o 
  -1   1  17      468.13      401.22     13.29 o 
   0   1  17      581.37      554.74     17.08 o 
   1   1  17        5.08        5.07      5.49 o 
   2   1  17       60.02       65.90      7.33 o 
   3   1  17      248.37      244.29     19.87 o 
   4   1  17        0.31      -11.32     15.13 o 
   5   1  17       34.20       50.21     18.41 o 
  -5   2  17       25.52       52.57     16.99 o 
  -4   2  17       60.66       63.44      9.15 o 
  -3   2  17        5.19        6.02      7.40 o 
  -2   2  17     2953.04     2768.13     99.62 o 
  -1   2  17      642.13      585.72     17.54 o 
   0   2  17       45.50       53.50      5.92 o 
   1   2  17      213.32      199.31     12.96 o 
   2   2  17     3676.76     3678.33    132.51 o 
   3   2  17       54.76       70.41     15.17 o 
   4   2  17       52.45       81.77     17.48 o 
  -5   3  17      110.33      108.92     11.57 o 
  -4   3  17       36.45       36.98      8.76 o 
  -3   3  17       26.86       39.22     12.33 o 
  -2   3  17      118.81      116.29     12.45 o 
  -1   3  17       32.75       35.15      5.72 o 
   0   3  17       96.41      101.78      7.31 o 
   1   3  17      170.14      164.52     20.22 o 
   2   3  17       22.57       14.72     11.24 o 
   3   3  17      183.85      192.78     18.05 o 
   4   3  17       76.75       64.29     17.40 o 
  -5   4  17        3.35       10.26     16.59 o 
  -4   4  17       44.61       45.87     15.33 o 
  -3   4  17       89.88       93.65     13.91 o 
  -2   4  17       75.58       73.41     11.80 o 
  -1   4  17      449.82      410.63     16.28 o 
   0   4  17      411.89      407.51     33.22 o 
   1   4  17       17.93       13.87      9.65 o 
   2   4  17      147.92      172.79     17.04 o 
   3   4  17       42.74       64.04     16.87 o 
  -4   5  17       79.33       81.89     16.18 o 
  -3   5  17      187.42      195.58     18.62 o 
  -2   5  17      172.82      189.46     16.71 o 
  -1   5  17      101.00      114.34      8.99 o 
   0   5  17        9.98       10.67      9.45 o 
   1   5  17        6.55       -6.77     10.79 o 
   2   5  17       34.55       35.69     14.11 o 
   3   5  17       19.36       30.38     15.13 o 
  -4   6  17       12.78       -1.54     14.97 o 
  -3   6  17       55.62       63.80     15.29 o 
  -2   6  17        0.85      -12.01     11.40 o 
  -1   6  17       56.63       55.38      8.85 o 
   0   6  17      145.62      157.78     16.02 o 
   1   6  17       26.31       34.23     12.78 o 
   2   6  17        0.99      -10.83     15.70 o 
  -3   7  17       38.44       57.55     17.20 o 
  -2   7  17        4.70       15.25     14.64 o 
  -1   7  17       23.07       27.95     14.11 o 
   0   7  17       21.58       12.61     12.94 o 
   1  -8  18       49.62       56.50     15.74 o 
  -1  -7  18        2.81        7.50     13.47 o 
   0  -7  18      170.56      155.18     12.56 o 
   1  -7  18       55.43       62.55     10.75 o 
   2  -7  18       28.54       38.90     14.64 o 
   3  -7  18       84.38       76.58     17.04 o 
  -1  -6  18      111.63      117.82     10.69 o 
   0  -6  18       38.43       48.83      9.22 o 
   1  -6  18       17.63       15.62     11.64 o 
   2  -6  18      116.54      115.64     14.64 o 
   3  -6  18       51.17       45.35     13.87 o 
   4  -6  18       18.13       -5.35     14.93 o 
  -3  -5  18        0.35       -6.85     12.37 o 
  -2  -5  18       77.87       84.62     10.44 o 
  -1  -5  18       50.90       49.89      8.17 o 
   0  -5  18       22.85       31.26      8.90 o 
   1  -5  18      163.73      128.49     13.67 o 
   2  -5  18       25.25       37.44     12.33 o 
   3  -5  18       44.22       31.19     12.13 o 
   4  -5  18       96.12       99.62     16.02 o 
  -4  -4  18        5.29       15.74     14.64 o 
  -3  -4  18      108.18      127.44     16.02 o 
  -2  -4  18      146.10      177.31     19.18 o 
  -1  -4  18       17.58       17.93      5.76 o 
   0  -4  18      534.92      478.16     23.65 o 
   1  -4  18      202.94      167.23     13.75 o 
   2  -4  18       84.10       95.64     12.05 o 
   3  -4  18       30.16       46.36     10.63 o 
   4  -4  18        0.29        2.27     10.71 o 
   5  -4  18       33.58       34.52     14.40 o 
  -4  -3  18      136.64      142.93     17.20 o 
  -3  -3  18      120.72       98.04     28.13 o 
  -2  -3  18       36.38       31.82      7.71 o 
  -1  -3  18      878.81      922.83     27.47 o 
   0  -3  18       13.52       14.64      8.64 o 
   1  -3  18      199.54      197.81     14.84 o 
   2  -3  18      262.99      249.61     17.20 o 
   3  -3  18      728.11      622.76     27.62 o 
   4  -3  18       54.07       63.72     12.05 o 
  -5  -2  18       36.76       47.54     15.86 o 
  -4  -2  18        2.14       18.86     12.57 o 
  -3  -2  18      212.95      225.30     12.74 o 
  -2  -2  18      443.60      426.70     15.92 o 
  -1  -2  18        1.07        0.32      9.41 o 
   0  -2  18      734.57      618.21     27.62 o 
   1  -2  18      844.57      763.26     31.60 o 
   2  -2  18      155.93      166.46     13.95 o 
   3  -2  18      268.63      249.24     15.90 o 
   4  -2  18      213.45      199.76     16.02 o 
   5  -2  18        6.09       -0.45     22.35 o 
  -5  -1  18       27.05       22.23     13.91 o 
  -4  -1  18       56.78       65.57      9.80 o 
  -3  -1  18      178.04      187.87     11.42 o 
  -2  -1  18       16.68       20.44      9.71 o 
  -1  -1  18        9.19       -1.38      8.03 o 
   0  -1  18      407.98      336.40     18.62 o 
   1  -1  18       15.45       11.84      7.71 o 
   2  -1  18     1193.21     1199.72     46.20 o 
   3  -1  18      127.23      132.35     12.25 o 
   4  -1  18       88.76      108.66     19.75 o 
   5  -1  18      195.18      299.13     29.41 o 
  -5   0  18       37.33       51.88     11.10 o 
  -4   0  18       96.31       87.88     14.32 o 
  -3   0  18       11.23       11.01      7.83 o 
  -2   0  18      242.04      243.62     12.10 o 
  -1   0  18      982.07     1005.56     39.95 o 
   0   0  18        1.42        3.85      7.67 o 
   1   0  18      422.48      390.27     19.71 o 
   2   0  18      621.71      702.44     43.52 o 
   3   0  18       15.34       22.35     12.17 o 
   4   0  18       57.90       93.29     17.60 o 
   5   0  18        5.80      -18.50     19.02 o 
  -5   1  18       70.45       61.93     11.07 o 
  -4   1  18       10.06       10.57      8.04 o 
  -3   1  18      250.56      230.48     12.24 o 
  -2   1  18      455.90      438.33     22.59 o 
  -1   1  18       62.76       64.73     14.18 o 
   0   1  18      495.45      471.02     15.64 o 
   1   1  18       42.54       47.16      6.52 o 
   2   1  18      158.51      165.38     14.62 o 
   3   1  18      245.29      226.45     19.87 o 
   4   1  18       72.85       71.02     18.09 o 
  -5   2  18        3.49        5.84      9.00 o 
  -4   2  18       40.12       47.56      8.84 o 
  -3   2  18       41.07       54.28      8.07 o 
  -2   2  18       54.61       66.56     10.55 o 
  -1   2  18      317.09      296.04     11.60 o 
   0   2  18      467.28      438.48     28.15 o 
   1   2  18       28.61       25.58      6.13 o 
   2   2  18      182.28      234.76     18.37 o 
   3   2  18      133.11      157.62     16.95 o 
   4   2  18       15.43        4.99     15.82 o 
  -5   3  18       99.28      102.16     11.88 o 
  -4   3  18      157.70      166.45     12.24 o 
  -3   3  18      133.16      159.56     15.13 o 
  -2   3  18      182.94      186.66     15.09 o 
  -1   3  18      235.15      235.48     10.63 o 
   0   3  18        2.82        5.17      5.94 o 
   1   3  18      490.01      458.99     15.85 o 
   2   3  18        9.67        7.18     12.57 o 
   3   3  18       86.58       81.97     16.18 o 
   4   3  18      103.59       73.66     18.74 o 
  -5   4  18        8.51       -0.57     16.83 o 
  -4   4  18       18.30       32.61     15.33 o 
  -3   4  18      314.70      298.28     20.97 o 
  -2   4  18       64.50       73.78     12.37 o 
  -1   4  18      275.17      263.82     13.30 o 
   0   4  18      539.64      521.34     25.11 o 
   1   4  18      167.49      169.22     15.25 o 
   2   4  18      116.09      111.50     16.55 o 
   3   4  18       78.98       79.50     16.14 o 
  -4   5  18       72.28       88.42     16.55 o 
  -3   5  18       26.63        0.24     13.83 o 
  -2   5  18       52.50       63.96     12.94 o 
  -1   5  18       92.27       92.62      8.91 o 
   0   5  18       10.24       11.19     11.07 o 
   1   5  18      265.25      237.96     18.50 o 
   2   5  18       94.98      111.95     17.68 o 
  -4   6  18        2.21        0.93     15.90 o 
  -3   6  18        3.33        1.42     13.87 o 
  -2   6  18       35.75       24.90     13.83 o 
  -1   6  18        0.34       -2.90      7.84 o 
   0   6  18       65.44       80.59     13.87 o 
   1   6  18       75.18       72.48     15.78 o 
   2   6  18       18.08       10.79     15.17 o 
  -2   7  18       33.03       20.44     15.53 o 
  -1  -7  19        1.77        9.90     13.99 o 
   0  -7  19       72.31       81.18     11.40 o 
   1  -7  19       65.01       60.07     14.93 o 
   2  -7  19        0.14       27.22     14.89 o 
   3  -7  19       39.61       37.19     14.76 o 
  -1  -6  19       38.81       37.54      9.86 o 
   0  -6  19       85.61       94.75     10.82 o 
   1  -6  19       24.82       39.87     12.90 o 
   2  -6  19       35.98       58.81     14.68 o 
   3  -6  19      121.00      105.25     15.70 o 
   4  -6  19        0.72       -2.47     15.09 o 
  -3  -5  19       22.23       24.70     14.36 o 
  -2  -5  19       16.28       26.99      9.35 o 
  -1  -5  19       23.31       23.41      6.23 o 
   0  -5  19       17.87       -1.42     10.71 o 
   1  -5  19       96.76       92.84     12.78 o 
   2  -5  19       82.16       88.38     13.10 o 
   3  -5  19      197.76      170.23     16.87 o 
   4  -5  19       46.13       20.32     13.34 o 
  -4  -4  19        3.44       10.59     14.56 o 
  -3  -4  19       75.71       63.92     13.67 o 
  -2  -4  19      272.07      267.97     14.19 o 
  -1  -4  19       20.20       10.26      8.80 o 
   0  -4  19      404.87      337.94     20.08 o 
   1  -4  19      428.35      382.16     21.25 o 
   2  -4  19        0.82       12.17     10.06 o 
   3  -4  19       74.61       64.81     11.68 o 
   4  -4  19       41.56       38.17     13.02 o 
  -4  -3  19       67.16       68.55     15.78 o 
  -3  -3  19      178.71      177.21     12.34 o 
  -2  -3  19        0.01       -3.12      6.99 o 
  -1  -3  19      232.13      230.30     17.89 o 
   0  -3  19      108.79      108.86     12.17 o 
   1  -3  19       24.00       14.28      9.29 o 
   2  -3  19      480.53      426.24     21.86 o 
   3  -3  19      177.81      192.66     15.45 o 
   4  -3  19        5.19        7.79     10.22 o 
  -4  -2  19       28.64       26.08     14.20 o 
  -3  -2  19       48.27       47.37      8.97 o 
  -2  -2  19     1466.70     1462.29     41.72 o 
  -1  -2  19      166.37      193.31     15.57 o 
   0  -2  19       56.16       66.48     11.36 o 
   1  -2  19      740.51      725.54     31.27 o 
   2  -2  19     1215.00     1171.65     45.83 o 
   3  -2  19       68.78       58.77     11.15 o 
   4  -2  19      158.19      145.65     13.47 o 
   5  -2  19       21.73       59.58     27.22 o 
  -5  -1  19       51.64       50.66     15.33 o 
  -4  -1  19        0.19        0.42      9.03 o 
  -3  -1  19      171.46      176.36     11.39 o 
  -2  -1  19      541.38      522.79     18.11 o 
  -1  -1  19        3.89       -2.88      8.60 o 
   0  -1  19      461.44      439.59     22.92 o 
   1  -1  19      115.80       96.86     11.72 o 
   2  -1  19       40.91       47.58     10.26 o 
   3  -1  19      356.34      325.53     19.14 o 
   4  -1  19        0.70        6.73     15.66 o 
   5  -1  19       67.72      120.10     23.36 o 
  -5   0  19        8.93       11.97     10.35 o 
  -4   0  19       98.08      123.59     11.32 o 
  -3   0  19       84.23       91.93      9.12 o 
  -2   0  19      990.98      926.55     36.75 o 
  -1   0  19     1174.85     1209.77     32.67 o 
   0   0  19      203.55      217.44     15.57 o 
   1   0  19       13.26       17.66      6.55 o 
   2   0  19     2765.55     2934.59     74.90 o 
   3   0  19      230.23      230.42     20.08 o 
   4   0  19        2.98        8.40     16.87 o 
   5   0  19       14.78       14.40     21.05 o 
  -5   1  19       91.96       81.77     11.63 o 
  -4   1  19      116.47      133.40     14.62 o 
  -3   1  19       10.13       12.49      7.59 o 
  -2   1  19      175.40      175.30     14.60 o 
  -1   1  19       62.15       68.20     15.55 o 
   0   1  19      124.70      127.87     11.86 o 
   1   1  19      145.71      175.70     10.30 o 
   2   1  19        0.87       -3.49      6.81 o 
   3   1  19      126.48      160.58     17.56 o 
   4   1  19      169.72      188.56     20.97 o 
  -5   2  19       29.54       36.57     10.65 o 
  -4   2  19        8.48        8.39      8.87 o 
  -3   2  19       37.44       47.70      9.25 o 
  -2   2  19      223.07      221.82     18.17 o 
  -1   2  19       61.31       68.19      6.59 o 
   0   2  19      846.33      793.09     23.33 o 
   1   2  19       26.49       20.10     10.02 o 
   2   2  19       42.35       30.95     11.72 o 
   3   2  19      182.91      174.89     18.13 o 
   4   2  19        0.49      -23.00     15.33 o 
  -5   3  19       44.06       47.13     11.11 o 
  -4   3  19      201.88      207.63     13.51 o 
  -3   3  19      777.03      701.04     33.50 o 
  -2   3  19      103.28      120.75     13.38 o 
  -1   3  19      337.95      313.34     22.84 o 
   0   3  19       33.70       25.88      6.78 o 
   1   3  19      120.18       90.77     12.41 o 
   2   3  19       91.69      102.45     15.78 o 
   3   3  19        5.39      -10.75     14.16 o 
   4   3  19       83.16       92.40     19.18 o 
  -4   4  19        0.67       -4.02     15.05 o 
  -3   4  19      227.93      241.25     19.35 o 
  -2   4  19       78.78       93.65     13.47 o 
  -1   4  19       58.50       55.16      7.42 o 
   0   4  19      343.33      362.90     14.66 o 
   1   4  19      209.88      194.36     17.24 o 
   2   4  19        2.16       -2.27     12.13 o 
   3   4  19       40.65       31.03     16.26 o 
  -4   5  19       24.05       25.51     14.72 o 
  -3   5  19       22.15       16.39     14.93 o 
  -2   5  19        3.47        1.87     11.40 o 
  -1   5  19       26.81       38.21     12.37 o 
   0   5  19       58.75       53.94     12.41 o 
   1   5  19        0.12       10.95     12.82 o 
   2   5  19       69.78       79.78     15.98 o 
  -3   6  19        2.11       15.49     14.56 o 
  -2   6  19       42.83       31.68     14.84 o 
   0   6  19       10.98        7.38     11.11 o 
   1   6  19       61.49       45.02     14.16 o 
  -2   7  19       59.59       42.87     16.67 o 
  -1  -7  20       15.97       24.82     13.43 o 
   0  -7  20        4.43       21.89     10.29 o 
   1  -7  20       42.80       43.28     15.29 o 
   2  -7  20       20.68       17.93     15.05 o 
   3  -7  20        0.11       -9.98     14.11 o 
  -1  -6  20        3.62        6.73      9.48 o 
   0  -6  20       76.78       80.27     14.64 o 
   1  -6  20      124.84      124.11     15.70 o 
   2  -6  20        1.34       -9.00     13.59 o 
   3  -6  20       29.62       49.00     14.03 o 
  -3  -5  20       74.49       47.29     15.82 o 
  -2  -5  20       12.78        7.02      9.51 o 
  -1  -5  20      157.46      171.66     11.61 o 
   0  -5  20       84.25       59.58     12.90 o 
   1  -5  20       19.73       10.75     12.29 o 
   2  -5  20       65.99       65.50     13.10 o 
   3  -5  20      170.55      178.50     16.22 o 
   4  -5  20        5.12       22.06     12.90 o 
  -3  -4  20       17.72       17.12     13.79 o 
  -2  -4  20      157.31      205.53     18.66 o 
  -1  -4  20      128.14      113.61     14.56 o 
   0  -4  20      127.38      122.65     14.36 o 
   1  -4  20      462.58      401.54     22.23 o 
   2  -4  20       78.57      106.23     13.87 o 
   3  -4  20       12.06       15.62     11.11 o 
   4  -4  20       87.91       67.00     14.07 o 
  -4  -3  20        8.73       10.10     14.93 o 
  -3  -3  20      125.11      125.52     22.39 o 
  -2  -3  20       12.63       20.23      8.12 o 
  -1  -3  20        1.97       -0.41     10.38 o 
   0  -3  20      159.20      166.42     14.28 o 
   1  -3  20       37.14       31.03     10.34 o 
   2  -3  20      492.92      460.27     24.05 o 
   3  -3  20      250.03      219.55     16.47 o 
   4  -3  20       12.88        0.73     11.72 o 
  -4  -2  20       49.77       67.61     11.09 o 
  -3  -2  20        1.15       -1.25     12.13 o 
  -2  -2  20       54.71       77.51      8.47 o 
  -1  -2  20      507.10      519.53     25.96 o 
   0  -2  20      129.96      126.91     12.98 o 
   1  -2  20      247.72      260.80     17.16 o 
   2  -2  20      247.89      287.41     19.10 o 
   3  -2  20       17.55       16.39      9.73 o 
   4  -2  20       46.81       59.22     12.01 o 
   5  -2  20       25.33       83.23     26.20 o 
  -5  -1  20       40.95       61.00     16.59 o 
  -4  -1  20       56.96       70.37     13.55 o 
  -3  -1  20       46.01       51.27      9.53 o 
  -2  -1  20      708.85      686.67     22.73 o 
  -1  -1  20       66.85       77.92     12.13 o 
   0  -1  20      218.91      246.08     16.91 o 
   1  -1  20      188.16      187.79     15.05 o 
   2  -1  20        4.97       16.63     10.10 o 
   3  -1  20      260.36      218.74     16.83 o 
   4  -1  20       57.13      103.39     20.24 o 
   5  -1  20        5.51       13.51     22.27 o 
  -5   0  20        4.65        8.07     10.57 o 
  -4   0  20       29.31       37.63      9.68 o 
  -3   0  20      159.58      171.87     11.37 o 
  -2   0  20      124.58      135.15     13.67 o 
  -1   0  20      491.30      539.89     17.18 o 
   0   0  20      394.11      423.08     14.91 o 
   1   0  20       89.55       91.27      8.09 o 
   2   0  20      332.26      384.03     15.37 o 
   3   0  20      335.01      357.82     23.93 o 
   4   0  20       20.33       26.32     16.14 o 
  -5   1  20       50.69       66.83     21.33 o 
  -4   1  20      188.58      193.62     13.28 o 
  -3   1  20      253.72      298.39     15.69 o 
  -2   1  20       26.36       21.62     11.24 o 
  -1   1  20      282.05      264.47     11.18 o 
   0   1  20        6.42       16.02      5.88 o 
   1   1  20     1294.78     1320.23     36.13 o 
   2   1  20       45.84       53.01      7.84 o 
   3   1  20       16.90       15.05     14.60 o 
   4   1  20      152.16      173.15     21.33 o 
  -5   2  20       41.58       50.24     11.31 o 
  -4   2  20        0.09       16.94      9.29 o 
  -3   2  20      111.24      139.12     16.59 o 
  -2   2  20      483.04      429.41     23.28 o 
  -1   2  20        1.35       -8.03      8.52 o 
   0   2  20      804.73      747.10     22.57 o 
   1   2  20      661.38      647.72     31.96 o 
   2   2  20        3.88        6.08     11.44 o 
   3   2  20      166.09      149.06     17.77 o 
   4   2  20       20.79       10.38     17.08 o 
  -5   3  20        4.66       -3.21     10.28 o 
  -4   3  20      159.76      175.38     18.82 o 
  -3   3  20       60.68       68.02     14.56 o 
  -2   3  20       18.97       16.26     11.92 o 
  -1   3  20      244.89      230.06     16.83 o 
   0   3  20      109.54      100.23      8.56 o 
   1   3  20      212.75      193.84     16.67 o 
   2   3  20      158.58      176.31     16.91 o 
   3   3  20       25.55       25.96     15.41 o 
  -4   4  20       56.95       43.72     17.36 o 
  -3   4  20       33.66       25.96     13.63 o 
  -2   4  20       79.59      103.39     14.24 o 
  -1   4  20        6.90        0.12      9.94 o 
   0   4  20       70.81       71.09      9.25 o 
   1   4  20      211.98      183.70     16.67 o 
   2   4  20       55.30       43.52     14.64 o 
   3   4  20        2.33      -13.06     15.21 o 
  -4   5  20        1.44      -12.53     14.97 o 
  -3   5  20       71.56       94.71     17.52 o 
  -2   5  20       78.79       76.74     14.11 o 
  -1   5  20        2.60        0.24     11.88 o 
   0   5  20       57.23       69.03     13.34 o 
   1   5  20       42.36       40.64     13.91 o 
   2   5  20       27.04       19.43     15.09 o 
  -3   6  20       18.90       -2.43     14.40 o 
  -2   6  20       14.41        9.94     14.72 o 
   0   6  20       17.34      -16.06     12.49 o 
   1   6  20       16.83      -13.99     14.11 o 
  -1  -7  21        4.85       -7.10     14.40 o 
   0  -7  21        7.99       -2.11     14.68 o 
   1  -7  21       10.40        1.42     14.89 o 
   2  -7  21       41.38       40.64     16.26 o 
  -1  -6  21       63.33       69.39     10.28 o 
   0  -6  21       21.95       17.85     13.55 o 
   1  -6  21      162.15      151.25     16.99 o 
   2  -6  21       30.71       44.17     15.05 o 
   3  -6  21        7.84       29.24     14.97 o 
  -2  -5  21       67.49       59.54     10.99 o 
  -1  -5  21       64.81       69.15     15.66 o 
   0  -5  21       93.74       96.61     15.25 o 
   1  -5  21        1.28      -11.24     12.29 o 
   2  -5  21       38.77       36.99     12.65 o 
   3  -5  21      141.98      125.17     15.57 o 
   4  -5  21        8.78       32.12     14.97 o 
  -3  -4  21        0.27        8.03     13.43 o 
  -2  -4  21      605.27      554.90     38.98 o 
  -1  -4  21      202.15      225.80     19.51 o 
   0  -4  21        0.16        2.23     11.68 o 
   1  -4  21      250.19      221.34     17.89 o 
   2  -4  21     1153.42     1056.22     43.07 o 
   3  -4  21        1.64      -16.99     11.92 o 
   4  -4  21       58.33       77.43     13.59 o 
  -4  -3  21        3.87       17.44     14.40 o 
  -3  -3  21       41.75       42.64     21.62 o 
  -2  -3  21      106.61      127.23     18.05 o 
  -1  -3  21       84.45       93.86     14.52 o 
   0  -3  21       85.41       79.78     12.45 o 
   1  -3  21      222.68      207.99     16.79 o 
   2  -3  21        3.46        9.61     11.28 o 
   3  -3  21      245.74      201.46     16.26 o 
   4  -3  21       57.58       64.61     13.02 o 
  -4  -2  21       38.79       45.26     11.32 o 
  -3  -2  21       85.29       89.69     10.57 o 
  -2  -2  21       31.83       40.65     11.07 o 
  -1  -2  21      545.79      598.46     28.80 o 
   0  -2  21      503.77      549.46     27.46 o 
   1  -2  21        4.17       -3.97      9.29 o 
   2  -2  21      644.42      667.41     29.89 o 
   3  -2  21      167.53      193.59     16.06 o 
  -4  -1  21      153.71      148.83     12.60 o 
  -3  -1  21      300.37      273.57     14.76 o 
  -2  -1  21      276.33      273.41     14.20 o 
  -1  -1  21      170.96      170.39     14.64 o 
   0  -1  21       19.38       27.22     10.06 o 
   1  -1  21       21.94        7.67      9.73 o 
   2  -1  21       38.46       53.01     11.64 o 
   3  -1  21       81.68      103.50     10.09 o 
   4  -1  21      118.28      186.13     21.90 o 
  -5   0  21       28.86       59.42     11.95 o 
  -4   0  21        0.69       11.94     10.83 o 
  -3   0  21       25.23       33.81     11.30 o 
  -2   0  21       70.29       98.56     13.14 o 
  -1   0  21       17.01       30.42      9.82 o 
   0   0  21      338.42      377.51     14.18 o 
   1   0  21      117.92      141.20      9.94 o 
   2   0  21        5.81       13.61      7.57 o 
   3   0  21      225.06      252.00     21.01 o 
   4   0  21       76.08       65.38     18.21 o 
  -5   1  21        8.84        1.77     15.43 o 
  -4   1  21      127.23      149.43     12.35 o 
  -3   1  21     1064.68      954.93     69.74 o 
  -2   1  21        7.46       -8.84      9.65 o 
  -1   1  21      307.17      265.83     17.93 o 
   0   1  21      166.86      196.43     11.44 o 
   1   1  21      576.70      630.70     20.25 o 
   2   1  21      113.31      130.98     10.04 o 
   3   1  21        6.06       -4.75     13.14 o 
   4   1  21       74.65       52.57     17.97 o 
  -5   2  21       17.59       30.44     17.77 o 
  -4   2  21        1.76       20.69     10.69 o 
  -3   2  21      104.49      105.42     15.21 o 
  -2   2  21      419.56      404.30     24.01 o 
  -1   2  21       51.12       33.06     11.48 o 
   0   2  21      381.83      369.37     14.72 o 
   1   2  21      664.49      662.74     21.36 o 
   2   2  21       29.04       16.43     12.29 o 
   3   2  21       64.48       54.11     16.83 o 
   4   2  21       31.75       37.40     18.13 o 
  -4   3  21       61.09       47.90     16.95 o 
  -3   3  21       32.21       29.00     13.71 o 
  -2   3  21       10.37       -3.24     10.95 o 
  -1   3  21       63.13       60.84     12.53 o 
   0   3  21      122.94      118.11      9.26 o 
   1   3  21        2.57      -12.61     11.28 o 
   2   3  21       78.96       82.74     14.60 o 
   3   3  21       88.32      102.41     18.17 o 
  -4   4  21       11.28        1.95     16.39 o 
  -3   4  21        2.77       -8.27     13.06 o 
  -2   4  21       32.89       64.81     14.52 o 
  -1   4  21       86.77      111.99     14.93 o 
   0   4  21       24.35       -5.11      8.58 o 
   1   4  21       90.72      114.01     15.29 o 
   2   4  21      122.60      138.27     17.44 o 
   3   4  21       16.65      -21.90     16.95 o 
  -4   5  21       17.10       27.62     17.08 o 
  -3   5  21       27.09       31.60     16.22 o 
  -2   5  21      142.66      117.83     15.94 o 
  -1   5  21       57.85       51.79     13.87 o 
   0   5  21       34.15       20.08     12.09 o 
   1   5  21       45.86       38.90     13.59 o 
   2   5  21        3.13        3.61     15.74 o 
  -3   6  21       26.85       44.25     15.98 o 
  -2   6  21        0.01       -1.62     14.52 o 
   0   6  21       43.52       33.83     13.99 o 
   1   6  21        0.01      -21.66     14.44 o 
   1  -7  22        0.32        2.72     15.41 o 
   2  -7  22       18.86       29.08     16.31 o 
  -1  -6  22      120.57      123.30     19.43 o 
   0  -6  22        1.17       -5.56     14.84 o 
   1  -6  22      106.57      109.76     17.40 o 
   2  -6  22       22.65       29.37     13.43 o 
   3  -6  22        4.19       20.20     15.33 o 
  -2  -5  22       46.96       46.37     10.88 o 
  -1  -5  22        0.03       -7.79     13.18 o 
   0  -5  22       44.79       64.53     13.87 o 
   1  -5  22       25.56       21.50     12.45 o 
   2  -5  22       70.99       75.89     13.83 o 
   3  -5  22      108.02       93.61     15.21 o 
   4  -5  22       58.24       59.91     15.17 o 
  -3  -4  22        6.23       22.84     13.43 o 
  -2  -4  22        2.99       14.81     19.16 o 
  -1  -4  22      204.84      207.75     19.23 o 
   0  -4  22      110.34      124.03     14.97 o 
   1  -4  22       43.90       56.13     12.82 o 
   2  -4  22       10.76       40.03     12.53 o 
   3  -4  22       52.46       63.48     12.74 o 
   4  -4  22        9.78        8.60     13.47 o 
  -4  -3  22       26.40       25.84     15.21 o 
  -3  -3  22        7.62        8.65     10.24 o 
  -2  -3  22      153.88      201.56     19.83 o 
  -1  -3  22      214.15      236.67     20.56 o 
   0  -3  22        3.70       11.24     11.40 o 
   1  -3  22      237.43      236.18     18.01 o 
   2  -3  22       40.60       38.53     11.68 o 
   3  -3  22      113.60       95.76     14.56 o 
   4  -3  22       81.57       76.01     12.82 o 
  -4  -2  22        7.56       20.80     11.19 o 
  -3  -2  22      171.21      195.70     13.26 o 
  -2  -2  22        3.87        1.23      7.69 o 
  -1  -2  22      243.23      270.62     19.63 o 
   0  -2  22      508.85      505.21     25.84 o 
   1  -2  22      248.85      219.92     17.60 o 
   2  -2  22      175.50      164.67     14.68 o 
   3  -2  22      208.01      204.26     17.85 o 
  -4  -1  22      164.37      153.26     17.50 o 
  -3  -1  22      131.97      105.26     10.46 o 
  -2  -1  22        3.39       -5.72     11.48 o 
  -1  -1  22      162.84      193.43     15.94 o 
   0  -1  22       29.64       37.52     10.67 o 
   1  -1  22     1713.17     1797.78     68.06 o 
   2  -1  22       58.55       51.71     12.21 o 
   3  -1  22        0.25        7.16      8.79 o 
   4  -1  22       83.65       94.46     20.85 o 
  -4   0  22       23.48       32.54     10.16 o 
  -3   0  22        2.57        5.53      8.14 o 
  -2   0  22      284.72      259.62     19.71 o 
  -1   0  22      135.91      151.98     14.40 o 
   0   0  22      179.13      210.64     11.59 o 
   1   0  22      714.00      738.83     23.27 o 
   2   0  22      168.19      188.37     11.30 o 
   3   0  22       81.18      125.90     16.67 o 
   4   0  22      112.93      150.80     22.55 o 
  -4   1  22       62.75       72.60     12.59 o 
  -3   1  22      460.63      428.52     26.93 o 
  -2   1  22       50.90       29.89     11.92 o 
  -1   1  22      158.92      187.31     15.21 o 
   0   1  22      341.91      361.89     14.30 o 
   1   1  22        1.82        9.88      6.97 o 
   2   1  22      138.98      166.15     10.97 o 
   3   1  22       62.53       78.65     16.47 o 
   4   1  22        4.71        3.04     14.93 o 
  -4   2  22      226.20      250.67     15.51 o 
  -3   2  22       11.70       22.71     13.18 o 
  -2   2  22      220.47      216.10     18.45 o 
  -1   2  22      115.96      150.07     15.49 o 
   0   2  22        1.29       -4.95      8.44 o 
   1   2  22      439.80      455.34     17.23 o 
   2   2  22      135.73      128.74     15.82 o 
   3   2  22        0.52       -6.29     15.78 o 
  -4   3  22        1.88       -8.03     14.48 o 
  -3   3  22       28.78       46.20     14.03 o 
  -2   3  22       76.06       56.99     12.86 o 
  -1   3  22        5.20        0.37     10.46 o 
   0   3  22       24.00       31.39     12.21 o 
   1   3  22       87.97      113.53     15.21 o 
   2   3  22        2.51        1.66     12.45 o 
   3   3  22       92.27      101.28     18.50 o 
  -4   4  22       36.38       33.50     16.95 o 
  -3   4  22       47.39       70.37     17.16 o 
  -2   4  22        0.02      -11.03     11.68 o 
  -1   4  22      105.54      126.75     14.56 o 
   0   4  22      109.75       84.28     11.34 o 
   1   4  22        1.52       -3.08     12.86 o 
   2   4  22       90.55       85.58     17.40 o 
  -3   5  22        0.03       -2.96     14.56 o 
  -2   5  22      113.86      113.73     17.48 o 
  -1   5  22      122.80      121.64     16.26 o 
   0   5  22        0.41       -3.29     12.09 o 
   1   5  22       29.25       12.53     14.20 o 
  -2   6  22        7.76       11.11     14.16 o 
   0   6  22       67.71       86.84     15.74 o 
   1  -7  23       10.30       17.20     16.83 o 
  -1  -6  23      104.09      123.06     20.04 o 
   0  -6  23       35.41       36.67     15.09 o 
   1  -6  23       28.35       29.85     16.22 o 
   2  -6  23      489.90      429.00     27.09 o 
   3  -6  23       18.30        5.60     15.33 o 
  -2  -5  23       27.63       36.46     11.61 o 
  -1  -5  23       31.90       22.02     15.82 o 
   0  -5  23        4.01        3.20     13.14 o 
   1  -5  23       65.08       86.55     15.13 o 
   2  -5  23        1.19       -0.04     14.07 o 
   3  -5  23       55.62       44.45     13.83 o 
  -3  -4  23       23.83       33.71     14.36 o 
  -2  -4  23       16.29       15.93      9.86 o 
  -1  -4  23      122.85      100.47     15.70 o 
   0  -4  23      273.16      276.50     21.78 o 
   1  -4  23       36.08       42.34     12.90 o 
   2  -4  23       49.13       39.71     13.22 o 
   3  -4  23      107.93       93.81     14.56 o 
   4  -4  23        3.79       12.86     14.07 o 
  -3  -3  23      392.37      306.18     17.14 o 
  -2  -3  23       64.18       77.60     10.24 o 
  -1  -3  23      214.82      262.54     21.58 o 
   0  -3  23       27.42       35.04     13.47 o 
   1  -3  23       31.13       17.32     11.48 o 
   2  -3  23      143.96      138.63     15.01 o 
   3  -3  23       23.18       14.93     12.78 o 
   4  -3  23       67.28       60.72     14.44 o 
  -4  -2  23        4.88        7.08     10.74 o 
  -3  -2  23       36.85       25.71     10.27 o 
  -2  -2  23       33.96       41.68      8.72 o 
  -1  -2  23       13.75       16.51     11.80 o 
   0  -2  23      188.00      211.97     16.79 o 
   1  -2  23      104.22       92.15     13.55 o 
   2  -2  23       12.65       10.38     10.99 o 
   3  -2  23       84.07       90.94     13.14 o 
  -4  -1  23       50.92       70.06     11.63 o 
  -3  -1  23      387.54      349.06     31.62 o 
  -2  -1  23      112.95       96.13     14.84 o 
  -1  -1  23       60.23       84.97     13.18 o 
   0  -1  23       99.85      130.52     14.24 o 
   1  -1  23      333.72      415.25     23.24 o 
   2  -1  23       31.81       36.18     12.49 o 
   3  -1  23       36.68       48.74      9.45 o 
   4  -1  23       33.78       30.01     17.12 o 
  -4   0  23        1.82       -1.67     15.82 o 
  -3   0  23        0.31       -7.67      8.90 o 
  -2   0  23      248.76      233.62     19.75 o 
  -1   0  23      395.14      385.12     22.31 o 
   0   0  23       52.11       80.24     12.35 o 
   1   0  23      669.50      697.29     22.28 o 
   2   0  23      345.28      367.41     31.60 o 
   3   0  23        4.93        0.00     13.83 o 
   4   0  23       68.31       91.91     19.71 o 
  -4   1  23       27.47       23.82     11.01 o 
  -3   1  23      114.91      113.81     16.67 o 
  -2   1  23       92.42       69.20     13.59 o 
  -1   1  23       24.41       18.17     12.09 o 
   0   1  23      343.94      355.81     21.17 o 
   1   1  23        3.32       10.97      7.30 o 
   2   1  23       64.49       78.08     13.99 o 
   3   1  23       99.79      137.17     19.43 o 
   4   1  23       30.75       34.96     19.75 o 
  -4   2  23       13.12        8.68     15.45 o 
  -3   2  23        9.38        8.27     13.87 o 
  -2   2  23       50.46       48.31     13.14 o 
  -1   2  23      126.99      162.36     16.35 o 
   0   2  23       46.31       14.92      7.28 o 
   1   2  23      132.19      154.98     10.63 o 
   2   2  23      181.31      210.99     19.91 o 
   3   2  23       46.21       66.32     16.91 o 
  -4   3  23       47.36       18.78     16.35 o 
  -3   3  23        3.39       -9.69     13.38 o 
  -2   3  23      105.81       92.80     15.05 o 
  -1   3  23      126.40      120.50     15.41 o 
   0   3  23        0.72       -8.40      7.51 o 
   1   3  23      129.36      134.46     16.22 o 
   2   3  23       19.36       18.78     15.01 o 
   3   3  23       39.02       17.20     16.75 o 
  -4   4  23        6.93       16.95     16.55 o 
  -3   4  23       62.82       62.67     16.59 o 
  -2   4  23       28.59       25.96     13.47 o 
  -1   4  23       36.61       57.80     14.48 o 
   0   4  23      117.13      115.15     14.36 o 
   1   4  23       24.27       16.26     13.99 o 
   2   4  23       21.89       27.95     16.22 o 
  -3   5  23       17.40       19.59     15.49 o 
  -2   5  23       37.24       30.50     15.82 o 
  -1   5  23       35.72       25.71     12.74 o 
   0   5  23       13.42        3.04     11.56 o 
   1   5  23       14.28        9.49     14.80 o 
  -1  -6  24       55.44       64.08     18.45 o 
   0  -6  24       72.82       54.80     17.32 o 
   1  -6  24        1.60       14.20     14.48 o 
   2  -6  24        4.88        7.67     15.82 o 
  -2  -5  24        8.90       23.69     11.50 o 
  -1  -5  24       65.53       76.50     18.33 o 
   0  -5  24       11.77       11.76     15.09 o 
   1  -5  24      103.70       71.26     15.45 o 
   2  -5  24       36.25       48.43     14.44 o 
   3  -5  24        6.56        5.48     14.32 o 
  -3  -4  24       50.45       68.91     15.57 o 
  -2  -4  24       21.24       29.22     10.55 o 
  -1  -4  24       28.12       23.08     14.03 o 
   0  -4  24      262.79      236.30     19.47 o 
   1  -4  24      330.27      269.72     20.40 o 
   2  -4  24       13.97       10.95     12.82 o 
   3  -4  24       80.51       78.16     14.60 o 
  -3  -3  24        1.04        3.71     10.61 o 
  -2  -3  24        1.54        3.75      8.95 o 
  -1  -3  24       88.15      112.96     15.37 o 
   0  -3  24       93.81      108.46     15.45 o 
   1  -3  24      686.66      636.34     31.72 o 
   2  -3  24       92.34       95.03     14.28 o 
   3  -3  24        2.18       -6.17     11.80 o 
   4  -3  24       18.84        6.49     13.47 o 
  -4  -2  24       47.72       40.10     11.79 o 
  -3  -2  24        2.57       -4.02     10.40 o 
  -2  -2  24       78.50      120.58     16.63 o 
  -1  -2  24       51.11       55.45     13.55 o 
   0  -2  24        9.68        3.04     10.63 o 
   1  -2  24      159.33      190.59     18.05 o 
   2  -2  24      219.67      220.85     18.50 o 
   3  -2  24        0.96       -4.22     11.03 o 
   4  -2  24      117.04      181.91     24.98 o 
  -4  -1  24        0.77       -4.32     10.96 o 
  -3  -1  24      374.17      335.62     16.94 o 
  -2  -1  24      253.54      278.65     22.06 o 
  -1  -1  24        1.31       12.74     12.41 o 
   0  -1  24      141.55      175.46     17.16 o 
   1  -1  24      281.17      274.27     20.89 o 
   2  -1  24       10.06       20.44     12.61 o 
   3  -1  24       80.25      100.60     24.84 o 
   4  -1  24        0.52       16.26     18.54 o 
  -4   0  24      296.13      257.38     15.97 o 
  -3   0  24        4.50      -19.02     13.47 o 
  -2   0  24       97.43       82.46     15.05 o 
  -1   0  24      425.60      436.83     24.50 o 
   0   0  24      494.81      477.22     17.47 o 
   1   0  24      376.66      399.60     16.02 o 
   2   0  24      351.95      396.16     17.10 o 
   3   0  24       13.80       43.76     16.59 o 
   4   0  24        4.69      -18.05     18.50 o 
  -4   1  24        2.30        2.80     10.51 o 
  -3   1  24       11.75       -7.06     14.36 o 
  -2   1  24       89.76       86.76     14.68 o 
  -1   1  24       11.25       14.40     11.64 o 
   0   1  24       34.17       52.27      8.41 o 
   1   1  24       36.66       60.71      8.34 o 
   2   1  24        0.18        4.62     13.26 o 
   3   1  24       63.07       47.70     16.02 o 
  -4   2  24        5.98        7.06     16.18 o 
  -3   2  24       47.57       56.70     17.20 o 
  -2   2  24        1.69       -5.03     11.60 o 
  -1   2  24       59.21       51.84     13.87 o 
   0   2  24      135.04      146.45     15.35 o 
   1   2  24        1.17        4.60      7.69 o 
   2   2  24       84.67      105.09     15.98 o 
   3   2  24      112.71       96.01     18.58 o 
  -4   3  24       51.05       67.78     19.67 o 
  -3   3  24       13.73       16.43     14.20 o 
  -2   3  24       47.32       37.40     15.21 o 
  -1   3  24      263.36      279.38     21.46 o 
   0   3  24       49.58       31.08      8.73 o 
   1   3  24       53.11       57.43     14.48 o 
   2   3  24       48.00       67.33     17.04 o 
  -3   4  24       35.84       42.87     17.89 o 
  -2   4  24       62.80       31.07     14.16 o 
  -1   4  24        0.93       -9.73     12.21 o 
   0   4  24       79.21       61.45     13.75 o 
   1   4  24       66.72       50.94     15.37 o 
   2   4  24        0.39      -23.42     15.62 o 
  -3   5  24       29.89       31.35     18.09 o 
  -2   5  24        1.69        6.29     14.28 o 
  -1   5  24      163.65      204.46     20.04 o 
   1   5  24        1.85       61.53     16.95 o 
   0  -6  25       77.20       98.60     17.93 o 
   1  -6  25       11.46       22.92     16.06 o 
   2  -6  25        1.69      -18.54     15.86 o 
  -2  -5  25        0.21      -23.79     15.86 o 
  -1  -5  25       51.97       42.83     17.24 o 
   0  -5  25       51.74       67.57     16.43 o 
   1  -5  25      153.55      128.78     17.56 o 
   2  -5  25       97.90      109.96     16.67 o 
   3  -5  25        1.70       -0.81     15.09 o 
  -2  -4  25       25.15       32.98     17.56 o 
  -1  -4  25        1.72       14.89     15.29 o 
   0  -4  25       86.45       98.44     15.70 o 
   1  -4  25      165.70      177.29     18.78 o 
   2  -4  25       10.21       26.12     13.91 o 
   3  -4  25       16.02       34.92     13.91 o 
  -3  -3  25       68.87       92.33     12.39 o 
  -2  -3  25       92.91      113.32     19.10 o 
  -1  -3  25        2.07        3.45     13.06 o 
   0  -3  25       50.21       69.24     14.44 o 
   1  -3  25       15.37       29.32     12.94 o 
   2  -3  25       10.31       16.18     12.49 o 
   3  -3  25       20.44       33.06     13.30 o 
  -3  -2  25       23.98        5.96     11.13 o 
  -2  -2  25       43.77       74.43     17.04 o 
  -1  -2  25      166.28      185.60     17.81 o 
   0  -2  25        8.99       16.71     12.57 o 
   1  -2  25       74.67       91.38     14.48 o 
   2  -2  25      403.06      356.72     22.59 o 
   3  -2  25       48.87       50.21     13.02 o 
   4  -2  25       85.72      169.22     26.73 o 
  -4  -1  25        0.98       17.01     11.33 o 
  -3  -1  25      108.02       99.95     12.10 o 
  -2  -1  25      231.33      243.52     21.42 o 
  -1  -1  25       20.46       25.19     13.71 o 
   0  -1  25      254.61      278.85     20.24 o 
   1  -1  25      149.48      195.01     16.99 o 
   2  -1  25        1.39       -5.92     11.36 o 
   3  -1  25       74.02       94.75     11.39 o 
   4  -1  25       70.45      149.58     23.81 o 
  -4   0  25        5.21        0.74     25.33 o 
  -3   0  25       22.51        8.60     15.21 o 
  -2   0  25        7.95        0.20     12.86 o 
  -1   0  25      270.11      310.20     22.79 o 
   0   0  25        6.22       28.90     17.04 o 
   1   0  25       97.94      132.52     10.77 o 
   2   0  25      239.04      260.07     18.92 o 
   3   0  25       73.28      100.06     17.56 o 
  -4   1  25       47.22       31.52     14.93 o 
  -3   1  25        2.97      -20.97     14.56 o 
  -2   1  25       50.46       41.78     14.03 o 
  -1   1  25       87.71       72.85     13.91 o 
   0   1  25       12.00       14.80      7.69 o 
   1   1  25       40.80       70.46      9.64 o 
   2   1  25       54.74       83.11     14.56 o 
   3   1  25        7.79        7.99     14.44 o 
  -4   2  25        1.35      -26.83     17.89 o 
  -3   2  25       41.60       25.67     15.45 o 
  -2   2  25       58.83       49.12     15.94 o 
  -1   2  25        1.93       -2.47     13.10 o 
   0   2  25      155.93      179.38     11.65 o 
   1   2  25       97.47      116.40     10.77 o 
   2   2  25        3.20       -8.56     13.14 o 
   3   2  25       78.72       89.76     17.44 o 
  -3   3  25       69.57       67.49     17.24 o 
  -2   3  25        0.43       -7.87     14.60 o 
  -1   3  25      111.19       66.19     15.45 o 
   0   3  25      139.70      141.23     11.21 o 
   1   3  25        2.84        0.24     13.06 o 
   2   3  25       31.79       31.39     16.31 o 
  -3   4  25        6.09        5.76     15.98 o 
  -2   4  25       44.91       46.64     16.91 o 
  -1   4  25       14.45        3.73     14.40 o 
   1   4  25       73.25       69.11     16.39 o 
  -2   5  25        2.66       -2.27     16.22 o 
  -1   5  25       18.83       15.01     13.67 o 
   0  -6  26       53.50       51.19     17.24 o 
  -1  -5  26       12.50       13.71     16.18 o 
   0  -5  26       89.89       97.91     18.82 o 
   1  -5  26       66.43       50.86     16.99 o 
   2  -5  26       69.72       73.41     16.47 o 
  -2  -4  26       16.59       14.36     16.02 o 
  -1  -4  26       28.83       57.68     17.48 o 
   0  -4  26        0.52       25.55     14.68 o 
   1  -4  26       55.94       82.58     15.70 o 
   2  -4  26       55.66       56.74     15.37 o 
   3  -4  26        5.39        6.61     13.63 o 
  -3  -3  26       83.70       89.77     13.41 o 
  -2  -3  26      173.54      178.71     20.04 o 
  -1  -3  26       37.83       39.87     15.17 o 
   0  -3  26        2.05        6.08     13.10 o 
   1  -3  26      155.72      164.23     17.93 o 
   2  -3  26       11.03        8.84     14.24 o 
   3  -3  26       24.00       19.35     13.47 o 
  -3  -2  26       23.56       17.86     11.76 o 
  -2  -2  26        3.89       -9.37     14.64 o 
  -1  -2  26      164.27      199.51     18.90 o 
   0  -2  26     1094.81     1019.23     43.60 o 
   1  -2  26       14.81       40.19     13.22 o 
   2  -2  26      329.14      330.16     23.44 o 
   3  -2  26      118.09       89.56     14.56 o 
  -3  -1  26        2.32       19.23     17.97 o 
  -2  -1  26      111.98      143.30     19.55 o 
  -1  -1  26       73.90       81.12     15.21 o 
   0  -1  26       41.18       58.12     13.63 o 
   1  -1  26       68.37       95.88     16.06 o 
   2  -1  26        2.81       21.30     16.51 o 
   3  -1  26       25.28       35.73     15.86 o 
  -4   0  26        8.16      -19.84     19.67 o 
  -3   0  26       38.08       51.59     17.04 o 
  -2   0  26       10.68       -0.32     13.22 o 
  -1   0  26       61.20       62.42     14.40 o 
   0   0  26       67.49       91.64      9.48 o 
   1   0  26        2.37       21.78      8.93 o 
   2   0  26       65.17       91.41     12.23 o 
   3   0  26       99.76      141.19     19.23 o 
  -4   1  26       46.27       50.21     20.56 o 
  -3   1  26       28.67       13.47     15.70 o 
  -2   1  26        3.82       -0.53     15.09 o 
  -1   1  26       58.38      106.39     16.55 o 
   0   1  26      126.71      138.37     10.71 o 
   1   1  26        3.91       16.92      8.96 o 
   2   1  26      105.38      130.16     16.95 o 
   3   1  26        3.87       16.79     16.06 o 
  -3   2  26        9.32      -19.02     15.41 o 
  -2   2  26       99.89      112.23     18.37 o 
  -1   2  26       31.06       32.85     13.30 o 
   0   2  26       50.03       62.18     14.40 o 
   1   2  26      141.34      210.73     29.65 o 
   2   2  26       22.84       36.30     16.22 o 
  -3   3  26       88.42       91.10     17.93 o 
  -2   3  26       25.06       21.82     14.84 o 
  -1   3  26      115.71      117.38     17.52 o 
   0   3  26      127.34      161.67     17.48 o 
   1   3  26        5.76        3.93     12.70 o 
   2   3  26        8.17       -0.04     14.84 o 
  -3   4  26        1.28      -13.67     18.05 o 
  -2   4  26        1.53      -21.29     14.20 o 
  -1   4  26       15.90       15.21     15.49 o 
   1   4  26       44.04       48.92     16.14 o 
  -1   5  26        4.35        6.81     15.74 o 
  -1  -5  27        2.42       -0.49     15.78 o 
   0  -5  27       39.60       28.39     16.67 o 
   1  -5  27        1.02        1.05     14.93 o 
   2  -5  27       12.29       33.54     15.94 o 
  -2  -4  27        2.36       -3.33     16.18 o 
  -1  -4  27       39.88       83.39     18.62 o 
   0  -4  27       55.20       47.37     17.32 o 
   1  -4  27        0.98        6.85     14.52 o 
   2  -4  27       84.02      107.16     16.87 o 
   3  -4  27       64.24       45.67     15.13 o 
  -2  -3  27      133.25      152.51     19.96 o 
  -1  -3  27       90.61       90.57     17.08 o 
   0  -3  27        5.13        7.71     14.44 o 
   1  -3  27      145.72      155.83     19.23 o 
   2  -3  27       43.13       51.06     16.18 o 
   3  -3  27       14.66       10.46     13.51 o 
  -3  -2  27       12.61        0.41     17.60 o 
  -2  -2  27        6.86       19.18     17.04 o 
  -1  -2  27      111.68      125.25     17.20 o 
   0  -2  27      134.08      205.27     19.83 o 
   1  -2  27        0.61       -2.64     13.10 o 
   2  -2  27      167.98      194.93     19.63 o 
   3  -2  27      147.32      143.38     16.63 o 
  -3  -1  27       16.43       10.59     18.62 o 
  -2  -1  27       25.06       26.57     15.90 o 
  -1  -1  27      162.40      173.96     18.21 o 
   0  -1  27        2.34       19.43     13.26 o 
   1  -1  27       10.39       10.63     13.14 o 
   2  -1  27       17.65       32.91      9.80 o 
   3  -1  27        0.28       -1.30     15.45 o 
  -3   0  27       21.34       12.98     16.79 o 
  -2   0  27       44.96       49.04     16.31 o 
  -1   0  27        5.24       18.05     12.78 o 
   0   0  27       76.72       80.75     14.60 o 
   1   0  27       92.69      129.95     11.41 o 
   2   0  27        0.76        9.50     14.54 o 
   3   0  27       48.63      106.88     19.55 o 
  -3   1  27       52.64       22.43     16.55 o 
  -2   1  27       20.37       -4.87     15.62 o 
  -1   1  27       69.38       67.13     15.13 o 
   0   1  27      251.46      249.93     21.46 o 
   1   1  27       25.13       37.07     13.99 o 
   2   1  27       57.16       80.47     17.12 o 
   3   1  27        7.55       10.55     17.40 o 
  -3   2  27        2.07      -23.67     15.78 o 
  -2   2  27       68.83       73.49     17.77 o 
  -1   2  27       87.07      110.93     16.26 o 
   0   2  27        1.02       10.10     12.17 o 
   1   2  27       78.88      101.91     11.26 o 
   2   2  27       48.01       37.44     15.57 o 
  -3   3  27       50.46       45.87     19.79 o 
  -2   3  27       58.16       44.41     16.26 o 
  -1   3  27       22.41        8.84     15.29 o 
   0   3  27       63.33       57.15     15.13 o 
   1   3  27       18.13       -1.74     14.40 o 
  -2   4  27       73.73       93.33     17.89 o 
  -1   4  27        9.67      -18.98     14.97 o 
   0  -5  28        6.59       -6.61     17.64 o 
   1  -5  28       13.62       33.10     17.28 o 
  -1  -4  28       12.33       32.08     16.55 o 
   0  -4  28      378.12      345.00     25.80 o 
   1  -4  28       40.40       44.90     17.52 o 
   2  -4  28       50.02       66.19     17.44 o 
  -2  -3  28       45.73       54.80     19.35 o 
  -1  -3  28       87.67      111.13     18.09 o 
   0  -3  28        1.16       24.09     16.47 o 
   1  -3  28       69.77       98.52     17.12 o 
   2  -3  28       43.74       61.12     16.99 o 
   3  -3  28        1.79       -6.08     13.71 o 
  -3  -2  28        5.48       17.68     19.87 o 
  -2  -2  28       28.95       58.45     17.04 o 
  -1  -2  28       32.58       42.47     15.49 o 
   0  -2  28       63.23       99.21     16.26 o 
   1  -2  28       18.44       37.80     14.28 o 
   2  -2  28       35.80       47.17     14.89 o 
   3  -2  28      100.22      111.70     17.32 o 
  -3  -1  28       37.49       21.17     18.33 o 
  -2  -1  28        0.06      -22.75     16.63 o 
  -1  -1  28        8.36       14.56     13.99 o 
   0  -1  28       49.09       61.53     15.01 o 
   1  -1  28        5.06        9.45      9.03 o 
   2  -1  28       23.99       42.43     10.40 o 
   3  -1  28        1.88       50.38     16.83 o 
  -3   0  28        1.04       -8.76     17.12 o 
  -2   0  28       40.52       58.37     18.29 o 
  -1   0  28       51.84       64.49     15.21 o 
   0   0  28        8.74       22.27     13.79 o 
   1   0  28      124.01      151.38     11.80 o 
   2   0  28       61.71       71.25     10.65 o 
  -3   1  28       44.80       31.15     17.52 o 
  -2   1  28       88.24       87.53     17.24 o 
  -1   1  28        3.79        8.84     15.57 o 
   0   1  28      199.23      241.86     20.28 o 
   1   1  28       84.13       94.60     13.14 o 
   2   1  28        3.03        4.26     13.75 o 
  -3   2  28       22.57       17.32     17.89 o 
  -2   2  28        0.37      -17.16     14.44 o 
  -1   2  28       68.05       86.07     15.74 o 
   0   2  28        9.21       10.10     14.64 o 
   1   2  28       17.27       26.89     13.75 o 
   2   2  28       22.42      -18.86     15.70 o 
  -2   3  28       13.80       -7.46     15.45 o 
  -1   3  28        2.96       -5.88     15.62 o 
   0   3  28       15.04        3.00     13.02 o 
   1   3  28       23.55       22.27     15.41 o 
  -1   4  28        4.18      -15.53     14.16 o 
  -1  -4  29        1.92        8.52     16.59 o 
   0  -4  29      133.78      187.79     22.23 o 
   1  -4  29       72.87       87.53     17.97 o 
   2  -4  29       12.62        6.08     17.04 o 
  -2  -3  29        2.49       -3.24     18.45 o 
  -1  -3  29      226.45      220.93     21.54 o 
   0  -3  29       10.47       12.57     15.09 o 
   1  -3  29        8.74        2.15     14.93 o 
   2  -3  29       21.60       28.27     15.82 o 
  -2  -2  29       37.48       57.07     18.33 o 
  -1  -2  29        8.50       24.82     15.66 o 
   0  -2  29       22.31       25.39     15.29 o 
   1  -2  29       45.25       70.94     16.31 o 
   2  -2  29        1.37       31.19     16.47 o 
  -2  -1  29       23.09       44.25     17.44 o 
  -1  -1  29       11.64       12.37     16.10 o 
   0  -1  29       87.85      115.15     16.87 o 
   1  -1  29       65.53       73.82     13.93 o 
   2  -1  29        5.73       15.59     10.75 o 
  -3   0  29       10.67       -3.45     17.04 o 
  -2   0  29       13.74       34.15     16.71 o 
  -1   0  29       92.00      124.28     17.77 o 
   0   0  29       14.12       21.38     14.56 o 
   1   0  29       45.29       69.54     10.49 o 
   2   0  29       88.30      102.47     12.32 o 
  -3   1  29       15.81        6.69     18.09 o 
  -2   1  29      137.57      128.49     19.43 o 
  -1   1  29        6.23      -12.61     14.48 o 
   0   1  29       71.22      101.12     17.40 o 
   1   1  29       82.48      103.50     13.73 o 
   2   1  29       15.72        3.53     14.56 o 
  -2   2  29       38.47       52.04     17.44 o 
  -1   2  29       13.90       12.17     16.26 o 
   0   2  29       19.79       19.10     13.91 o 
   1   2  29        0.01       -2.72     14.40 o 
  -2   3  29        5.62       -8.36     16.14 o 
  -1   3  29       31.12       34.44     17.08 o 
   0   3  29        0.00      -21.48     14.32 o 
   0  -4  30       33.57       45.91     17.93 o 
   1  -4  30       62.64       82.42     18.66 o 
  -1  -3  30        8.28        5.27     16.31 o 
   0  -3  30       18.44       43.68     16.83 o 
   1  -3  30        1.30       -4.54     14.97 o 
   2  -3  30        4.31       14.80     15.45 o 
  -2  -2  30       16.20       35.94     19.67 o 
  -1  -2  30       33.42       48.06     17.12 o 
   0  -2  30        0.06        4.34     15.01 o 
   1  -2  30       38.29       49.97     17.56 o 
   2  -2  30       37.17       68.47     18.09 o 
  -2  -1  30       45.79       47.66     19.71 o 
  -1  -1  30        9.58       52.04     18.09 o 
   0  -1  30       53.88       89.96     16.87 o 
   1  -1  30      128.50      137.66     12.23 o 
   2  -1  30        4.06       10.71     10.33 o 
  -2   0  30        7.59       16.39     16.43 o 
  -1   0  30       69.84       85.62     16.83 o 
   0   0  30       58.67       56.30     16.06 o 
   1   0  30        0.71       14.33     10.33 o 
   2   0  30        6.85       17.96     10.83 o 
  -2   1  30       55.61       65.02     19.87 o 
  -1   1  30       25.65       40.48     17.77 o 
   0   1  30        7.41        7.75     15.78 o 
   1   1  30       36.65       68.06     11.67 o 
  -2   2  30       23.99       38.05     17.68 o 
  -1   2  30        0.37        7.83     15.21 o 
   0   2  30       20.73       28.07     16.35 o 
   1   2  30        6.46       -7.67     14.72 o 
   0  -3  31       13.74       16.87     18.25 o 
   1  -3  31       18.01       28.15     16.99 o 
  -1  -2  31       31.81       64.77     18.09 o 
   0  -2  31       18.97       31.35     17.93 o 
   1  -2  31        5.15        4.22     15.86 o 
  -2  -1  31       46.89       97.02     19.67 o 
  -1  -1  31       54.87       45.71     16.71 o 
   0  -1  31        5.55      -12.94     14.28 o 
   1  -1  31      109.62      130.38     12.37 o 
  -2   0  31        1.55      -12.41     16.75 o 
  -1   0  31       13.76       47.82     18.33 o 
   0   0  31       45.48       73.05     16.87 o 
   1   0  31       11.48       20.52     12.55 o 
  -1   1  31       29.79       36.95     16.79 o 
   0   1  31        1.78      -20.44     13.63 o 
   1   1  31       12.68       11.07     15.98 o 
  -1   2  31       11.20      -22.43     16.55 o 
   0   2  31       13.81       -5.56     16.39 o 
   0  -2  32       49.88      123.91     20.40 o 
  -1  -1  32       69.33       97.63     19.31 o 
   0  -1  32        4.45        6.00     17.12 o 
  -1   0  32        0.76       15.62     16.91 o 
   0   0  32       11.69       34.52     16.10 o 
                                                 
